# Supplementary material for: Neutrophil-to-lymphocyte ratio, platelets-to-lymphocyte ratio, and eosinophils correlation with high-resolution computer tomography severity score in COVID-19 patients
Source: PLoS One. 2021 Jun 28;16(6):e0252599. doi: 10.1371/journal.pone.0252599 (PMC8238190; doi:10.1371/journal.pone.0252599)
Supplement: S1 Data — (XLSX) [file pone.0252599.s001.xlsx]

## Sheet: Sheet1
	lot	SEX	SEX	VARSTA	GREUTATE	INALTIME	IMC	STATUS FUMATOR	ALCOOL	PROFESIE	TARA IN CARE PROFESEAZA	ALTE BOLI	TRAT ANTIBIOTIC/ ANTIINFLAMATOR RECENT	MEDICATIE(IECA,SARTANI?,AINS )	TRAT ANTIBIOTIC/ ANTIINFLAMATOR RECENT	STATUS FUMATOR (0=Nefumator sau ex, 1=fumator)	STATUS FUMATOR(0=fumator, 1=exfumator, 2=fumator)	ALCOOL	PROFESIE (1=domeniu medical, 0=nemedical)	PROFESIE (1=mediu alergic,0=nealergic)	TARA IN CARE PROFESEAZA(0=Ro, 1=altele)	Diabet (1=Da,0=nu)	Boli respiratorii	Hipotiroidism	Boli de ficat	Boala cardio	Cancer	HTA	Tratament antibiotice antecedente+prezent	Tratament paracetamol	LEUCOCITE	NEUTROFILE	LIMFOCITE	TROMBOCITI	NLR	PLR	VSH	CRP	FERITINA	LDH	Procalcitonina	D-DIMERI	ASPECT CT	STARE CIVILA	LOCUIESTE CU	MEDIU DE PROVENIENTA	MEDIU DE PROVENIENTA (u=0, r=1)	NIVEL DE INSTRUIRE	ATCD PSIHIATRICE
1	1	F	0	32	57	1.7	19.7232	nefumatoare	neaga	medic neurolog	RO	Hepatita cronica virala B, Sdr Nefrotic		Entecavir		0	0	0	1	0	0	0	0	0	1	0	0	0			3.14	1.92	1	142	1.92	142	7	3.2	57.8		0.1	387				u	0
2	1	F	0	49	52	1.62	19.8141	nefumatoare	neaga	coafeza	RO	colon iritabil	Paracetamol	Trittico	0	0	0	0	0	1	0	0	0	0	0	0	0	0	0	1	4.28	2.51	1.5	198	1.67333	132	30	16.7	72.5	383				casatorita	1	u	0
3	1	F	0	43	75	1.68	26.5731	fumator activ	neaga			fara	fara	fara	0	1	2	0				0	0	0	0	0	0	0	0	0	8.24	5.44	2.26	268	2.40708	118.584	11	2	72.1	250						u	0
4	1	F	0	57	69	1.6	26.9531	nefumatoare	neaga	fabrica ceramica cu expunere la noxe respiratorii	RO	HTAE, Hepatica C cu trat 3 luni	fara	Captopril, Tertensif	0	0	0	0	0	1	0	0	0	0	1	1	0	1	0	0	6.46	3.37	2.82	222	1.19504	78.7234	12	0.9	207.1	511		37.2				u	0
5	1	F	0	41	76	1.62	28.959	fumator activ	neaga	camerista	IT	fara	fara	fara	0	1	2	0	0	1	1	0	0	0	0	0	0	0	1	0	12.1	10.49	1.09	305	9.62385	279.817	8	0.23		191						u	0
112	1	F	0	45	77	1.68	27.2817	fumator activ	neaga	asistenta	RO	fara	fara	fara	0	1	2	0	1	0	0	0	0	0	0	0	0	0	0	0	5.74	3.19	1.76	181	1.8125	102.841	4	1.1	85.7	148	0.18	175				u	0
6	1	M	1	59	75	1.65	27.5482	nefumator	neaga	pensionar	RO	DZ tip II cu insulina, Nefropatie diabetica, HTAE, Obezitatea morbida		Nifedipin, Tenaxum, Aspenter, Lantus		0	0	0	0	0	0	1	0	0	0	0	0	0			8.05	6.02	1.53	362	3.93464	236.601	75	55.7	650	418	0.22	265				u	0
7	1	M	1	22	60	1.7	20.7612	nefumator	neaga	fara ocupatie	RO	fara	fara	fara	0	0	0	0	0	0	0	0	0	0	0	0	0	0	0	0	9.26	6.72	1.68	250	4	148.81	11	0.64	150	167					cu familia	u	0
8	1	F	0	41	72	1.68	25.5102	fumator activ	neaga			fara	fara	fara	0	1	2	0				0	0	0	0	0	0	0	0	0	7.44	5.6	1.55	155	3.6129	100	4	1.5	29.6	239						u	0
114	1	M	1	45	94	1.72	31.7739	nefumator	neaga	pompier	RO	Diabet zaharat tip 2, HTA	fara	Siofor, Insulina, Noliterax, Bisogamma, Rosucard, Esential forte	0	0	0	0	0	0	0	1	0	0	0	1	0	1	0	0	6.14	3.65	1.96	259	1.86224	132.143	21	1.6	133.6	319						u	0
9	1	F	0	58	60	1.65	22.0386	fumator activ	ocazional	pensionar		DZ tip 2, Hernie de disc, Spondiloza, osteoporoza, hipotiroidism, CIC silentioasa	Augumentin	Lipanthyl, Metfogamma, Amaril, Euthyrox, Connulex, Linisan, Doreta, Lyrica	1	1	2	1	0	0		1	0	1	0	1	0	0	1	0	5.44	3.63	1.49	372	2.43624	249.664	24	27	130	7.33		912				u	0
10	1	M	1	59	130	1.76	41.968	fost fumator	neaga	pensionar		Proteza mecanica aortica, Cardiopatie ischemica cu IMA in antecedente, HTA, DZ tip 2, Obezitate morbida	fara	Sintrom, Tandesar, Duplecor, Indapamid, Siofor, Metoprolol	0	0	1	0	0	0		1	0	0	0	1	0	1	0	0	5.68	4.3	1.16	120	3.7069	103.448	77	85.1	1828	992	0.13	159				u	0
109	1	M	1	70			23	ex fumator	neaga	pensionar	RO	Boala Alzheimer	fara	Davia, Memantina, Uniquet	0	0	1	0	0	0	0	0	0	0	0	0	0	0	0	0	6.35	4.29	1.52	284	2.82237	186.842	30	8.1	504	291						r	1
102	1	M	1	65			34	ex fumator	neaga	pensionar	RO	Stare post AVC ischemic, hemipareza dreapta spastica, lacunarism ischemic, hepatita cronica virala B, Cardiopatie ischemica	fara	Doxepin, Clopidogrel, Coprenessa, Gabapentina	0	0	1	0	0	0	0	0	0	0	1	1	0	0	0	0	6.47	4.53	1.47	274	3.08163	186.395	2	20.9	90.6	316						r	1
11	1	M	1	30	82	1.8	25.3086	nefumator	neaga	asistent medical	RO	hepatita B	fara	fara	0	0	0	0	1	0	0	0	0	0	1	0	0	0	0	0	4.17	2.64	1.25	240	2.112	192	12	3.2	96.7	283	0.13	94.1				u	0
127	1	M	1	38							IT	fara	fara	fara	0						1	0	0	0	0	0	0	0	0	0	8.2	4.1	3.03	261	1.35314	86.1386	3	0.33	83.6	204						u	0
12	1	F	0	31	69	1.58	27.6398	nefumator	neaga	pensionata	RO	Scleroza Multipla, Depresie	fara	Rebil, Serlift, Mirzaten	0	0	0	0	0	0	0	0	0	0	0	0	0	0	0	0	6.81	4.95	1.59	267	3.11321	167.925	65	64.8	284.5	507						u	0
13	1	F	0	37	50	1.55	20.8117	nefumatoare	neaga		RO	fara	fara	fara	0	0	0	0			0	0	0	0	0	0	0	0	0	0	3.7	2.03	1.44	145	1.40972	100.694	20	6	37.9		0.19	0.04				u	0
14	1	F	0	50	65	1.55	27.0552	nefumator	neaga			Artroza	fara	fara	0	0	0	0				0	0	0	0	0	0	0	0	0	5.01	2.43	1.79	192	1.35754	107.263	9	0.04		174	0.04					r	1
93	1	F	0	36	65	1.7	22.4913	fumator activ	neaga	asistent medical	RO	Tahicardie sinusala	Paracetamol	Bisotens	0	1	2	0	1	0	0	0	0	0	0	1	0	0	0	1	5.4	3.67	1.16	223	3.16379	192.241	5	0.06	11.1	261		0.009				r	1
15	1	M	1	36	80	1.8	24.6914	nefumator	neaga			fara	fara	fara	0	0	0	0				0	0	0	0	0	0	0	0	0	4.78	2.33	2.01	151	1.1592	75.1244	10	3	199.8	296						r	1
131	1	F	0	38	60	1.69	21.0077	fumator	neaga	fabrica de lemne?	RO	fara	fara	fara	0	1	2	0	0	1	0	0	0	0	0	0	0	0	0	0	9.75	5.88	3.21	333	1.83178	103.738	25	2.2	24.4	286	0.12	224				r	1
16	1	F	0	29	60	1.75	19.5918	nefumatoare	ocazional	analist servicii informatice	RO	rinita alergica	fara	Aerius	0	0	0	1	0	0	0	0	0	0	0	0	0	0	0	0	4.72	2.69	1.63	334	1.65031	204.908	5	2.2		269						u	0
108	1	M	1	57			24	ex fumator	neaga	pensionar	RO	Stare post AVC inschemic. Hemipareza dreapta spastica. Dementa vasculara, Proces proliferativ intracerebral, HTAE, ACOMI	fara	Indapamid, Nicergolina, Atoris, Enap, Pentoxifilin	0	0	1	0	0	0	0	0	0	0	0	1	0	1	0	0	7.61	5.16	1.81	281	2.85083	155.249	17	2.7	500	259						r	1
17	1	F	0	52	70	1.66	25.4028	nefumator	neaga			Fibroza pulmonara	fara	fara	0	0	0	0				0	1	0	0	0	0	0	0	0	10.61	6.61	3.18	299	2.07862	94.0252	6	5.2	127.7	324						u	0
18	1	M	1	20	75	1.8	23.1481	nefumator	neaga			fara	fara	fara	0	0	0	0				0	0	0	0	0	0	0	0	0	9.04	3.98	3.61	340	1.10249	94.1828	2	0.29		125						r	1
19	1	M	1	50	89	1.88	25.1811	nefumator	neaga			fara	fara	fara	0	0	0	0				0	0	0	0	0	0	0	0	0	6.24	66	1.62	267	40.7407	164.815	8	1.14		222						r	1
120	1	F	0	46				nefumator	neaga			fara	fara	fara	0	0	0	0				0	0	0	0	0	0	0	0	0	6.54	4.8	1.24	173	3.87097	139.516	20	0.26		145						r	1
98	1	F	0	60	83	1.63	31.2394	nefumator	neaga	pensionar	RO	HTAE, Ulcer perforat, Colecistectomie	Paracetamol, Algocalmin	fara	0	0	0	0	0	0	0	0	0	0	1	1	0	1	0	1	4.71			163				0.92	142	190		511
20	1	F	0	32	65	1.68	23.03	nefumator	neaga	comerciant	RO	fara	fara	fara	0	0	0	0	0	0	0	0	0	0	0	0	0	0	0	0	4.27	4.44	0.44	206	10.0909	94.0252	5	0.47		135						r	1
21	1	F	0	43	89	1.72	30.0838	fumator activ	neaga	vopsitorie	RO	HTA, Obezitate	fara	Atacand, Indapamid, Norvasc, Meoprolol	0	1	2	0	0	1	0	0	0	0	0	1	0	1	0	0	5.84	4.13	1.4	228	2.95	162.857	5	1.2	105	229			Normal		1	u	0
96	1	F	0	46	75	1.65	27.5482	ex fumator	neaga	pensionar	RO	BPOC stadiul IV cu OLD la domiciliu	fara	Spiriva, Teotard	0	0	1	0	0	0	0	0	1	0	0	0	0	0	0	0	10.07	6.03	3.24	392	1.86111	120.988	4	1.8	89.6	385						r	1
22	1	M	1	66	82	1.73	27.3982	ex fumator	potator	pensionar	RO	Adenocarcinom rectosigmoidian operat, Diabet zaharat tip II	fara	Siofor. Diaprel	0	0	1	2	0	0	0	1	0	0	0	0	1	0	0	0	3.6	2.62	0.67	300	3.91045	447.761	80	58	39.6							u	0
23	1	M	1	54	77	1.86	22.2569	fumator activ	ocazional	electrician	RO	Psoriazis vulgar	fara	Dermovane unguent	0	1	2	1	0	0	0	0	0	0	0	0	0	0	0	0	4.21	2.85	0.9	192	3.16667	213.333	8	2	176.6	268						u	0
24	1	M	1	20	75	1.83	22.3954	nefumator	neaga	student	RO	fara	fara	fara	0	0	0	0	0	0	0	0	0	0	0	0	0	0	0	0	3.5	1.92	1.25	173	1.536	138.4	4	1.6	64.9	179						u	0
116	1	F	0	27	62	1.7	21.4533	nefumator	neaga	medic rezindent	RO	fara	fara	fara	0	0	0	0	1	0	0	0	0	0	0	0	0	0	0	0	8.55	5.5	2.17	249	2.53456	114.747	7	0.29		136	0.05					r	1
25	1	F	0	40	65	1.7	22.4913	ex fumator	ocazional	bucatareasa	RO	gastrita cronica, anexectomie	fara	fara	0	0	1	1	0	0	0	0	0	0	0	0	0	0	0	0	4.36	31	6.1	139	5.08197	22.7869		5		373						u	0
113	1	M	1	51	85	1.73	28.4005	nefumator	ocazional	pensionar	RO	fara	Paracetamol	fara	0	0	0	1	0	0	0	0	0	0	0	0	0	0	0	1	5.95	3.51	2.04	418	1.72059	204.902		3.1	179.8	394						u	0
26	1	M	1	23	120	1.9	33.241	fumator activ	ocazional	student	RO	fara	fara	Relaxirem 1x1/zi, Ibuprofen de 2 zile	0	1	2	1	0	0	0	0	0	0	0	0	0	0	0	0	7.87	4.59	2.5	216	1.836	86.4	6	2	109	162	0.19					u	0
27	1	M	1	28	77	1.75	25.1429	fost fumator	neaga	inginer	RO	fara	Zinnat 5 zile	fara	1	0	1	0	0	0	0	0	0	0	0	0	0	0	1	0	5.1	3.33	1.41	128	2.3617	90.7801	1	0.8	157.2	305						r	1
97	1	M	1	64	86	1.76	27.7634	ex fumator	potator	ambulantier	RO	Diabet zaharat tip II insulino-tratat, HTAE, Adenom de prostata	fara	Lantus, Glucovance, Preductal, Tanakan, Co-prenesa	0	0	1	2	1	0	0	1	0	0	0	1	0	1	0	0	5.48	4.09	1.28	187	3.19531	146.094	9	50	540	306	0.28	277				r	1
28	1	M	1	35				nefumator	ocazional	economist	RO	Carcinom tiroidian tratat prin Tiroidectomie, hipotiroidism	fara	Nebilet, Calcidin, Novotiral	0	0	0	1	0	0	0	0	0	1	0	0	1	0	0	0	5.59	3.16	2.08	185	1.51923	88.9423	7	0.9	550	405						r	1
29	1	F	0	79	50	1.5	22.2222	nefumator	neaga	pensionar	RO	Poliartrita reumatoida	fara	Prednison, Plaquenil	0	0	0	0	0	0	0	0	0	0	0	0	0	0	0	0	2.6	1.26	1.17	314	1.07692	268.376	32	9.5	115.3	342						u	0
30	1	F	0	52				nefumator	neaga	camersita	IT	fibrom uterin operat	paracetamol	fara	0	0	0	0	0	1	1	0	0	0	0	0	0	0	0	1	11.43	7.1	3.47	239	2.04611	68.8761	2	0.06		180						u	0
31	1	F	0	52				nefumator	neaga	profesor	RO	Dehiscenta anastomoza termino-laterala colo-rectala joasa clipata endoscopic , Adenicarcinom rect mijlociu, Colectie subfrenica si perigastrica, Formatiune hepatica, Det secundara pulmonara, Tiroiditia Hashimoto	Vancomicina, Meropenem	Lyrica, Euthyrox	1	0	0	0	0	0	0	0	1	1	1	0	1	0	1	0	6.27	4.04	1.78	312	2.26966	175.281	85	13.2	24.5	295	0.18	1345				u	0
32	1	M	1	60	80	1.76	25.8264	nefumator	neaga	santier, aeroport	RO	Recidiva in peretele abd. Lateraql	fara	fara	0	0	0	0	0	1	0	0	0	0	0	0	0	0	0	0	5.41	4.62	0.45	319	10.2667	708.889	66	56.6	346.9	521						u	0
103	1	F	0	68			32	nefumator	neaga	pensionar	RO	Stare post Avc ischemic, Hemipareza dreapta spastica sechelara, HTAE, obezitate, incontinenta urinara	fara	Tarvacord, Perindopril, Bisogamma, Nitroglicerina	0	0	0	0	0	0	0	0	0	0	0	1	0	1	0	0	8.82	6.22	2.03	305	3.06404	150.246	20	4.3	137	404						r	1
123	1	M	1	44	80	1.83	23.8884	nefumator	ocazional	asistent medical	RO	fara	fara	fara	0	0	0	1	1	0	0	0	0	0	0	0	0	0	0	0	4.81	2.72	1.56	423	1.74359	271.154	31	1.7	196	276						u	0
33	1	M	1	52	95	1.75	31.0204	nefumatoare	neaga		RO	Diabet zaharat tip 2	fara	Metfogama, Diaprel	0	0	0	0			0	1	0	0	0	0	0	0	0	0	4.8	3.3	1.14	195	2.89474	171.053	84	104.7	361.2	446						u	0
34	1	F	0	23	45	1.58	18.026	nefumatoare	neaga	studenta	RO	fara	Azitromicina in antecedente	fara	1	0	0	0	0	0	0	0	0	0	0	0	0	0	1	0	5.12	2.94	1.88	275	1.56383	146.277	3	0.04	23	179						U	0
35	1	F	0	19	51	1.62	19.433	nefumatoare	neaga	elev	RO	fara	fara	fara	0	0	0	0	0	0	0	0	0	0	0	0	0	0	0	0	4.46	2.43	1.57	181	1.54777	115.287	5	0.03	5	168						U	0
107	1	M	1	67			18	ex fumator	neaga	pensionar	RO	Stare post hemoragie subarahnoidiana, Epilespie secundara, Hemipareza dreapta spastica, afazie expresiva, dementa vasculara, HTAE	fara	Depakine, Enap, Oxiflux, Neurotop	0	0	1	0	0	0	0	0	0	0	0	1	0	1	0	0	6.16	4.76	1.18	294	4.0339	249.153	70	84.3	252.4	383						r	1
95	1	M	1	56	55	1.65	20.202	fumator activ	neaga	pensionar	RO	Formatiune tumorala fara laringiana a epiglotei, Traheostoma, TBC	fara	fara	0	1	2	0	0	0	0	0	1	0	0	0	1	0	0	0	15.05	12.96	1.62	278	8	171.605	15	92.5	297.7	359	0.2	323				u	0
36	1	M	1	52	89	1.81	27.1664	nefumator	neaga			fara	fara	fara	0	0	0	0				0	0	0	0	0	0	0	0	0	7.57	5.5	1.42	275	3.87324	193.662	5	7	270	268	0.19	24				u	0
37	1	M	1	67			36.8	nefumator	neaga	pensionar	RO	DZ tip 2	fara	Diaprel	0	0	0	0	0	0	0	1	0	0	0	0	0	0	0	0	6.59	4.73	1.39	179	3.40288	146.277	42	71.9	1397	726	0.1	566				u	0
38	1	M	1	29			37	nefumator	neaga	fara ocupatie	RO	fara	fara	fara	0	0	0	0	0	0	0	0	0	0	0	0	0	0	0	0	7.06	5.08	1.72	228	2.95349	132.558	35	77.1	718	829		232				u	0
39	1	F	0	22	59	1.68	20.9042	nefumatoare	neaga	studenta	RO	fara	fara	fara	0	0	0	0	0	0	0	0	0	0	0	0	0	0	0	0	4.36	2.53	1.56	248	1.62179	158.974	4	0.9	31	248		230				u	0
40	1	M	1	50	110	1.8	33.9506	ex fumator	neaga	inginer CFR	RO	rinita alergica, HTAE, glaucom	fara	Leridip, Bisotens, Dutrav	0	0	1	0	0	0	0	0	0	0	0	1	0	1	0	0	6.74	4.05	2.41	272	1.6805	112.863	12	6	517	354		291				u	0
41	1	F	0	51	97	1.63	36.5087	nefumaoare	neaga	medic	RO	HTAE, dislipidemie, lombosciatica, noduli tiroidieni bilat, chist ovarian stationar	fara	Leridip, Bisotens, Lipantil, Omacor	0	0	0	0	1	0	0	0	0	1	0	1	0	1	0	0	6.05	3.28	2.38	248	1.37815	104.202	5	1.9	95.9	322	0.24	91.8				u	0
42	1	F	0	55	78	1.65	28.6501	nefumatoare	neaga	Delonghi	RO	fara	fara	fara	0	0	0	0	0	0	0	0	0	0	0	0	0	0	0	0	4.67	4.01	0.47	149	8.53191	317.021	79	59.2	572.2	650						u	0
43	1	F	0	79	70	1.7	24.2215	nefumatoare	neaga	pensionar	RO	HTA	fara	Enap, Moduxin, Zeplan	0	0	0	0	0	0	0	0	0	0	0	1	0	1	0	0	4.33	2.8	0.99	291	2.82828	293.939	105	14.3	3554	525	0.49			+		u	0
44	1	F	0	19	75	1.76	24.2123	nefumatoare	neaga	ingrijitor curatenie	IT	fara	fara	Paracetamol 3x1/zi 2 zile	0	0	0	0	0	1	1	0	0	0	0	0	0	0	0	1	8.26	5.18	2.69	262	1.92565	97.3978	20	8.8	33.8	2.19						u	0
99	1	F	0	57	70	1.64	26.0262	fumator activ	neaga	spalatorie	RO	fara	Paracetamol	fara	0	1	2	0	0	1	0	0	0	0	0	0	0	0	0	1	6.48			237				0.47	53	168		308
45	1	F	0	52	75	1.63	25.4	fumator activ	neaga	camerista	IT	fara	fara	fara	0	1	2	0	0	1	1	0	0	0	0	0	0	0	0	0	6.95	2.7	3.4	265	0.794118	77.9412	16	0.14		168						r	1
46	1	F	0	36	100	1.7	34.6021	nefumator	neaga			fara	fara	fara	0	0	0	0				0	0	0	0	0	0	0	0	0	5.01	2.94	1.8	150	1.63333	83.3333	3	1.2	380	333						r	1
130	1	F	0	25				nefumator	neaga			fara	fara	fara	0	0	0	0				0	0	0	0	0	0	0	0	0	4	1.68	1.96	217	0.857143	110.714	3	0.03		137	0.04					u	0
47	1	F	0	47	70	1.68	24.8016	fost fumator	neaga	posta, oficiant	RO	fara	Augumentin	fara	1	0	1	0	0	0	0	0	0	0	0	0	0	0	1	0	10.12	8.43	1.23	272	6.85366	221.138	3	2.7	65.2	326	0.17	170				u	0
48	1	M	1	50				ex fumator	neaga	pensionar	RO	fara	Augumentin, Paracetamol	fara	1	0	1	0	0	0	0	0	0	0	0	0	0	0	1	1	8.84	5.08	2.82	917	1.80142	325.177	47	36.3	360.7		0.17	284				u	0
49	1	F	0	24	55	1.67	19.721	fumator activ	neaga	asistent medical	RO	anemie feripriva	fara	fara	0	1	2	0	1	0	0	0	0	0	0	0	0	0	0	0	5.97	4.24	1.46	282	2.90411	193.151	10	2	5.6	157	0.15					u	0
125	1	F	0	36				nefumator	neaga	asistent medical	RO	fara	fara	fara	0	0	0	0	1	0	0	0	0	0	0	0	0	0	0	0	2.59	1.53	0.86	157	1.77907	182.558	16	2.3		299						u	0
50	1	F	0	54	70	1.74	23.1206	nefumator	neaga	fabrica de lemn	RO	HTAE, Cardiomiopatie Tako Tsubo	fara	Prestarium, Concor	0	0	0	0	0	1	0	0	0	0	0	1	0	1	0	0	4.61	3.58	0.87	144	4.11494	165.517	35	15.2	114.5	282	0.17	194				U	0
51	1	M	1	43	90	1.6	35.1562	ex fumator	neaga	comerciant	RO	fara	fara	fara	0	0	1	0	0	0	0	0	0	0	0	0	0	0	0	0	7.33	5.74	1.35	200	4.25185	148.148		109	1995	745		996				u	0
52	1	M	1	33	100	1.8	30.8642	nefumator	neaga			Steatoza hepatica, HTA, Dislipidemie	fara	Co prenessa	0	0	0	0				0	0	0	1	1	0	1	0	0	4.61	3.37	0.95	174	3.54737	183.158	14	8.6	1607							r	1
53	1	F	0	55				nefumator	neaga			fara	fara	fara	0	0	0	0				0	0	0	0	0	0	0	0	0	6.15	4.09	1.58	210	2.58861	132.911	40	13.3	215.9	404						u	0
54	1	M	1	69	58	1.75	18.9388	fumator activ	neaga	pensionar	RO	neoplasm de colon ascendent, hernie inghinala operata, stenoza canal rahidian	fara	Amlodipina, Indapamid, Ramipril	0	1	2	0	0	0	0	0	0	0	0	0	1	0	0	0	5.81	3.58	1.8	231	1.98889	128.333										u	0
55	1	M	1	21				fumator activ	neaga	sofer	IT	FARA	fara	fara	0	1	2	0	0	0	1	0	0	0	0	0	0	0	0	0	7.88	3.96	2.06	146	1.92233	70.8738	4	0.36	139	278						R	1
117	1	M	1	30	76	1.85	22.206	fumator activ	ocazional	medic rezident	RO	fara	fara	fara	0	1	2	1	1	0	0	0	0	0	0	0	0	0	0	0	4.89	3.37	0.89	179	3.78652	201.124	5	10.3		294						u	0
111	1	F	0	39	65	1.64	24.1672	nefumator	neaga	marketing	RO	fara	fara	fara	0	0	0	0	0	0	0	0	0	0	0	0	0	0	0	0	4.34	2.55	1.53	189	1.66667	123.529	15	13.3	152.6	183		248				u	0
56	1	F	0	51	80	1.5	35.5556	nefumatoare	neaga	postasita	RO	fara	fara	Paracetamol 3 zile anterior test	0	0	0	0	0	0	0	0	0	0	0	0	0	0	1	1	5.98	4.51	1.04	315	4.33654	302.885	75	105.1	381.4		0.24					u	0
119	1	F	0	41				nefumator	neaga	restaurant		fara	fara	fara	0	0	0	0	0	0		0	0	0	0	0	0	0	0	0	5.89	3	2.32	305	1.2931	131.466		0.11		162						r	1
57	1	F	0	29				nefumator	neaga	inginer	RO	fara	fara	fara	0	0	0	0	0	0	0	0	0	0	0	0	0	0	0	0	5.56	2.81	2.2	159	1.27727	128.333	2	0.03	78	152	0.1					r	1
58	1	M	1	48	69	1.68	24.4473	fumator activ	neaga	postas	RO	HTAE	fara	Nebilet	0	1	2	0	0	0	0	0	0	0	0	1	0	1	0	0	5.72	3.6	1.62	267	2.22222	164.815	30	10	500	363	0.16	317				r	1
59	1	F	0	33	70	1.6	27.3437	nefumatoare	neaga	medic radioterapeut	RO	HTAE, Hepatita virala B vindecata, HDS, beta talasemie	fara	Nebilet	0	0	0	0	1	0	0	0	0	0	1	1	0	1	0	0	8.67	6.67	1.59	281	4.19497	176.73	20	23.3		288						u	0
101	1	F	0	78			29.5	nefumator	neaga	pensionar	RO	dementa vasculara. Prolaps genital, histerectomie, Boala Parkinson	fara	Perindopril, Omeprazol, Orymea, Isicom	0	0	0	0	0	0	0	0	0	0	0	0	0	0	1	0	4.88	2.95	1.64	301	1.79878	183.537	20	3	188	391						r	1
60	1	F	0	25	52	1.65	19.1001	nefumatoare	neaga	asistenta IOCN	RO	fara	fara	fara	0	0	0	0	1	0	0	0	0	0	0	0	0	0	0	0	5.58	4.01	1.27	169	3.15748	133.071	2	1	48.7	199						r	1
61	1	F	0	29	79	1.7	27.3356	nefumator	neaga	asistent medical	RO	Epilepsie	fara	Lanictal	0	0	0	0	1	0	0	0	0	0	0	0	0	0	0	0	5.09	3.24	1.51	242	2.1457	160.265	6	1	15.4		0.24					u	0
62	1	F	0	44	64	1.64	23.7954	fumator activ	neaga		?	HTAE, depresie	fara	Spitomin, Coaxil, Anxiar	0	1	2	0				0	0	0	0	1	0	1	0	0	8.28	5.7	2.19	304	2.60274	138.813	23	1	49.6		0.17					u	0
63	1	M	1	35				nefumator	neaga			fara	fara	fara	0	0	0	0				0	0	0	0	0	0	0	0	0	5.12	2.5	2.29	153	1.0917	66.8122	2	0.8	173	265						u	0
64	1	M	1	49	110	1.75	35.9184	nefumator	neaga	pompier	RO	Psoriazis vulgar	fara	fara	0	0	0	0	0	0	0	0	0	0	0	0	0	0	0	0	3.71	2.72	0.78	149	3.48718	191.026	27	60	1766	949	0.21					u	0
65	1	B	1	61								HTAE, ulcer gastric complicat cu hemoragii										0	0	0	0	1	0	1	1		17.88	16.85	0.38	343	44.3421	902.632		96.2	2160	1240	5.7	4908				r	1
126	1	M	1	45				nefumator	neaga	unitatea militara	RO	fara	fara	fara	0	0	0	0	0	0	0	0	0	0	0	0	0	0	0	0	6.2	4.77	1.22	277	3.90984	227.049	14	1.4	191	251	0.21	190				u	0
66	1	M	1	25	90	1.92	24.4141	nefumator	neaga	politist	RO	fara	fara	fara	0	0	0	0	0	0	0	0	0	0	0	0	0	0	0	0	3.42	1.79	1.33	152	1.34586	114.286	4	0.9	165.5							u	0
67	1	F	0	34	65	1.71	22.2291	nefumator	neaga	psiholog	RO	fara	fara	fara	0	0	0	0	0	0	0	0	0	0	0	0	0	0	0	0	9.22	6.4	2.39	302	2.67782	126.36	13	5.1	59.3	324						r	1
68	1	M	1	63	103	1.75	33.6327	fumator activ	ocazional	pensionar, lucrat in mediu toxic	RO	fara	fara	fara	0	1	2	1	0	0	0	0	0	0	0	0	0	0	0	0	9.01	73.8	1.91	262	38.6387	137.173										u	0
69	1	M	1	27	90	1.87	25.7371	nefumator	neaga	inginer agricol	RO	fara	fara	fara	0	0	0	0	0	0	0	0	0	0	0	0	0	0	0	0	3.74	1.97	1.25	201	1.576	160.8	5	4.9	58.5							r	1
105	1	M	1	71			32	ex fumator	neaga	pensionar	RO	stare post AVC, parapareza de etiologie mixta, insuficienta cerebrala, dz tip 2, HTAE, coxartroza, gonartroza.	fara	Sermion, Actovegin, Carbamazepina, Thiossen, BetalocZok, Zomen, Siofor	0	0	1	0	0	0	0	1	0	0	0	1	0	1	0	0	6.74	4.34	1.74	263	2.49425	151.149	55	4.5	608.8	358						r	1
104	1	F	0	79			36	nefumator	neaga	pensionar	RO	tiroidectomie	fara	fara	0	0	0	0	0	0	0	0	0	1	0	0	0	0	0	0	7.95	6.31	1.3	303	4.85385	233.077	36	23.3	236.4	435						u	0
70	1	M	1	38	90	1.75	29.3878	nefumator	neaga	fara ocupatie	RO	fara	fara	fara	0	0	0	0	0	0	0	0	0	0	0	0	0	0	0	0	6.56	83.9	0.86	220	97.5581	255.814	4	12	290	644	0.15	1456				u	0
71	1	M	1	68	70	1.6	27.3437	nefumator	neaga	pensionar	RO	DZ tip 2, CIC, HTAE	fara	Ramipril, Indapamid, Nebivolol, Doreta	0	0	0	0	0	0	0	1	0	0	0	1	0	1	0	0	6.07	3.79	1.87	162	2.02674	86.631	9	8.62	535	175	0.18	233			cu familia	u	0
72	1	F	0	42				nefumator	neaga			fara	fara	fara	0	0	0	0				0	0	0	0	0	0	0	0	0	8.85	5.85	2.33	341	2.51073	146.352	8	3.3	352	55.8						u	0
128	1	F	0	48				nefumator	neaga			fara	fara	fara	0	0	0	0				0	0	0	0	0	0	0	0	0	12.3	8.62	2.81	489	3.06762	174.021	8	0.22		204	0.04					u	0
73	1	M	1	59	64	1.73	21.3839	ex fumator	neaga			Obstructie mecanica pieloureterala stanga, Ureterohidronefroza stg II/III, Diverticulita colon drept, Endoproteza de Aorta toracica descendenta, HATE grad I, Ateromatoza	fara	Aspenter, Trombex	0	0	1	0				0	0	0	0	1	0	1	1	0	8.65	5.85	2.19	503	2.67123	229.68	82	86.4			0.21					r	1
124	1	F	0	57	75	1.74	24.7721	fumator activ	neaga			fara	fara	fara	0	1	2	0				0	0	0	0	0	0	0	0	0	6.47	3.82	1.95	183	1.95897	93.8462	6	0.24		164	0.05					u	0
115	1	M	1	55	87	1.79	27.1527	nefumator	neaga	pensionar	RO	Adenom hipofizar operat si radiotratat, Acromegalie, Tiroidectomie, FiA	fara	Euthyrox, Bisogamma, Porpafenona	0	0	0	0	0	0	0	0	0	1	0	1	1	0	0	0	4.9	3.01	1.38	329	2.18116	238.406	16	18.4	25.4	403						u	0
74	1	F	0	68	76	1.69	26.6097	nefumator	neaga	pensionar	RO	HTAE, CIC	fara	Bisogamma, Aspenter	0	0	0	0	0	0	0	0	0	0	0	1	0	1	0	0	7.23	84.6	0.93	275	90.9677	295.699	55	96	796	591		872				R	1
75	1	F	0	64				nefumatoare	neaga			Diabet zaharat tip 2, Fia cu alura ventriculara inalta, ICC NYHA II, IRC	fara	anticoagulant	0	0	0	0				1	0	0	0	1	0	0	0	0
76	1	F	0	60	60	1.54	25.2994	nefumator	neaga	camerista	IT	colecistectomie, firbom uterin operat, astm bronsic	fara	fara	0	0	0	0	0	1	1	0	1	0	0	0	0	0	0	0	5.23	2.88	1.56	318	1.84615	203.846	10	0.15		202						u	0
118	1	F	0	78	80	1.6	31.25	nefumator	neaga	pensionara	RO	HTAE	fara	Zomen, Metoprolol	0	0	0	0	0	0	0	0	0	0	0	1	0	1	0	0	11.1	2.88	1.08	164	2.66667	151.852	91	3.1	260	353	0.29	5050				r	1
77	1	F	0	39	50	1.54	21.0828	nefumatoare	neaga	asistenta IOCN	RO	fara	fara	fara	0	0	0	0	1	0	0	0	0	0	0	0	0	0	0	0	4.34	2	2.08	221	0.961538	106.25	6	0.6	24.6	247						u	0
106	1	M	1	70			33	ex fumator	neaga	pensionar	RO	Obezitate. DZ tip 2, HTAE, BPOC, Insuficienta respiratorie, Steatoza hepatica, Adenom de prostata	fara	Insulina, Indapamid, Tenaxum, Teotard, Toracord	0	0	1	0	0	0	0	1	1	0	1	1	0	1	0	0	12.79	10.17	1.67	406	6.08982	243.114	23	90.4	517	472						u	0
78	1	F	0	69	78	1.58	31.245	fost fumator	ocazional	pensionar	RO	Adenocarcinom pulmonar, Esofagita, Leucopenie, Anemie,Hipotiroidism, CIC, Nevralgie de trigemen, prolaps genital	fara	fara	0	0	1	1	0	0	0	0	1	1	0	0	1	0	0	0	3.8	2.81	0.69	146	4.07246	211.594	9	2.7	536.4	291						u	0
79	1	M	1	21	77	1.82	23.246	fumator activ	neaga	student		Astm alergic	fara	Ventolin	0	1	2	0	0	0		0	1	0	0	0	0	0	1	0	5.64	2.96	1.97	181	1.50254	91.8782	1	0.8	107.8	321						u	0
80	1	M	1	44	89	1.78	28.0899	nefumator	neaga	operator calculator, translator		fara	fara	fara	0	0	0	0	0	0		0	0	0	0	0	0	0	0	0	4.98	2.96	1.54	478	1.92208	310.39	9	2.1	87.2	342						u	0
122	1	F	0	46				nefumator	neaga			fara	fara	fara	0	0	0	0				0	0	0	0	0	0	0	0	0	5.14	2.91	1.75	235	1.66286	134.286	7	0.09		152	0.05					r	1
81	1	M	1	38	76	1.78	23.9869	fumator activ	neaga	ofiter armata	RO	fara	fara	fara	0	1	2	0	0	0	0	0	0	0	0	0	0	0	0	0	5.95	3.42	1.97	192	1.73604	97.4619	15	67		507						u	0
82	1	F	0	54	80	1.65	29.3848	nefumator	neaga	fabrica cablaje	RO	Litiaza biliara	fara	fara	0	0	0	0	0	0	0	0	0	0	1	0	0	0	0	0	9.82	8.34	1.36	257	6.13235	188.971	80	112.6	544	698	0.27	412				r	1
83	1	F	0	44	78	1.67	27.968	nefumatoare	neaga	infiermiera	RO	Hipotiroidism	fara	Euthyrox 100	0	0	0	0	0	0	0	0	0	1	0	0	0	0	0	0	5.81	4.05	1.28	258	3.16406	201.562	7	3.2	58.5	309	0.2	253				u	0
110	1	F	0	69	67	1.5	29.7778	nefumator	neaga	pensionar	RO	HTAE, IVS NYHA II, carcinom bronhopulmonar	fara	Atacand	0	0	0	0	0	0	0	0	0	0	0	1	1	1	0	0	9.09	6.82	1.55	362	4.4	233.548	60	9.9	521.6	362	0.15	343				r	1
100	1	F	0	60			29.56	nefumator	neaga	pensionar	RO	cecitate	fara	fara	0	0	0	0	0	0	0	0	0	0	0	0	0	0	0	0	5.33	3.59	1.26	556	2.84921	441.27	46	27.8	450.8	463						r	1
129	1	F	0	28				nefumator	neaga			fara	fara	fara	0	0	0	0				0	0	0	0	0	0	0	0	0	9.9	7.16	2.17	265	3.29954	122.12	3	0.08		172						r	1
84	1	M	1	52	82	1.75	26.7755	nefumator	neaga			fara	fara	fara	0	0	0	0				0	0	0	0	0	0	0	0	0	6.25	4.02	1.93	201	2.0829	104.145	4	2.1	111.5	287						r	1
121	1	M	1	27				fumator activ	neaga			fara	fara	fara	0	1	2	0				0	0	0	0	0	0	0	0	0	5.32	4.96	1.41	224	3.51773	158.865	2	0.05		157	0.05					r	1
85	1	M	1	42	70	1.6	27.3437	fumator activ	neaga	fara ocupatie	RO	Splenectomizat	fara	fara	0	1	2	0	0	0	0	0	0	0	0	0	0	0	0	0	11.09	4.75	4.57	394	1.03939	86.2144	8	0.97	428	197		198			cu familia	u	0
86	1	M	1	27	70	1.7	24.2215	fumator activ	neaga	comerciant	RO	fara	fara	fara	0	1	2	0	0	0	0	0	0	0	0	0	0	0	0	0	5.77	2.98	2.48	229	1.20161	92.3387	7	5.7	503							u	0
87	1	M	1	34	90	1.65	33.0579	nefumator	neaga	fara ocupatie	RO	Litiaza biliara	fara	fara	0	0	0	0	0	0	0	0	0	0	1	0	0	0	0	0	5.07	2.65	1.95	331	1.35897	169.744	10	0.35	346	242					cu familia	u	0
88	1	M	1	36	95	1.65	34.8944	nefumator	neaga	fara ocupatie	RO	chist hidatic operat	fara	fara	0	0	0	0	0	0	0	0	0	0	0	0	0	0	1	0	4.57	3.61	0.69	150	5.23188	217.391	30	78.8	1286	1275		153			cu familia	u	0
92	1	M	1	55	65	1.72	21.9713	ex fumator	neaga	pensionar	RO	Carcinom scuamos esofag, Carcinom hipofaringian chimio-radiotratat	fara	Metoprolol, Doreta, Alprazolam, Oncotrical	0	0	1	0	0	0	0	0	0	0	0	0	1	0	0	0	4.31	2.8	0.99	254	2.82828	256.566	50	17.7	1534	225	0.18	897				u	0
89	1	F	0	31	70	1.72	23.6614	fumator activ	ocazional	salariat	RO	fara	fara	Yasmine - anticonceptionale	0	1	2	1	0	0	0	0	0	0	0	0	0	0	1	0	3.73	1.38	1.86	181	0.741935	97.3118	12	0.38		196						u	0
90	1	M	1	51	103	1.8	31.7901	nefumator	neaga	postas	RO	HTAE	fara	Nebilet	0	0	0	0	0	0	0	0	0	0	0	1	0	1	0	0	8.11	4.3	3.07	371	1.40065	120.847	16	19.8	191.8	209					cu sotia	r	1
91	1	M	1	49	100	1.6	39.0625	nefumator	consum alcool	fara ocupatie	RO	HTAE	Paracetamol	Co-prenessa 4/1.25 mg	0	0	0	2	0	0	0	0	0	0	0	1	0	1	0	1	5	3.74	1.06	261	3.5283	246.226	29	93.8	277	953	0.18	314				r	1
94	1	F	0	43	88	1.6	34.375	nefumator	neaga	contabila	RO	Neoplasm mamar operat chimio radiotratat	fara	Zoladex, Anostrazol	0	0	0	0	0	0	0	0	0	0	0	0	1	0	0	0	2.81	1.61	1.04	195	1.54808	187.5	14	10.9	309.8	444	0.24	97.3			sot	u	0
132	1																						0	0	0
134	1	M	1	26	70	1.7	24.22		neaga		RO	fara	fara	fara	0			0			0	0	0	0	0	0	0	0	1	0	5.75	4.94	0.55	161	8.98182	292.727	62	101	1740	1363	3.1	1343				u	0
135	1	F	0	33				nefumator	neaga		RO	chisturi ovariene bilateral	fara	fara	0	0	0	0			0	0	0	0	0	0	0	0	0	0	5.78	4.44	0.44	206	10.0909	468.182	13			135						r	1
136	1	F	0	32	64	1.7	22.14	nefumator	neaga		RO	gastrita cronica	fara	fara	0	0	0	0			0	0	0	0	0	0	0	0	0	0	8.55	5.5	2.17	249	2.53456	114.747	7	0.29		136	0.05					u	0
137	1	M	1	79						pensionar	RO	operatie prostata	fara	fara	0				0	0	0	0	0	0	0	0	0	0	1	0	12.07	9.33	1.37	403	6.81022	294.161	35	18.8	542.8	473	1	1839				r	1
138	1	M	1	46				nefumator	neaga	pensionar de boala	RO	transplant renal	fara	Advagraf, Myofortic, Prednison, Controloc	0	0	0	0	0	0	0	0	0	0	0	0	0	0	0	0	14.37	13.08	0.72	204	18.1667	283.333	28	113.4	895	741	0.42	1704				u	0
139	1	M	1	73								BPOC std IV D, Insuf resp croncica, IVS NYHA III, CIC, HTAE grad III, sechele AVC hemoragic, lacunarism, flutter atrial	fara	Xarelto, diurex	0							0	1	0	0	1	0	1	1	0	14.39	13.07	0.81	188	16.1358	232.099		117.2	994.4	3028	2.1	5000				r	1
140	1	F	0	56				ex fumatoare	neaga			HTAE, DZ tip 2, Obezitate	fara	IECA, ADO	0	0	1	0				0	0	0	0	1	0	1	0	0	11.56	10.09	1.11	157	9.09009	141.441		5.7	515.2	1347	0.22	5000				r	1
141	1	M	1	48	120	1.76	38.7397	nefumator	neaga		RO	Obezitate	fara	fara	0	0	0	0			0	0	0	0	0	0	0	0	0	0	7.12	3.64	2.37	181	1.53586	76.3713				155						u	0
142	1	F	0	454	70	1.62	26.6728	nefumatoare	neaga	muncitor necalificat	RO	HTAE, CIC, hipercolesterolemie, spondiloza, hipotiroidism		Aspenter, Sevikar, Euthyrox, Doreta		0	0	0	0	0	0	0	0	1	0	1	0	1			3.79	2.37	1.2	261	1.975	217.5	17	2	25.3	360	0.09	235				r	1
143	1	F	0	79								cc mamar operat chimioradio tratat, HTAE, colecistectomie	fara	Metoprolol, Noliprel, Xanax, Arimidex	0							0	0	0	0	1	1	1	0	0	3.33	2.42	0.71	112	3.40845	157.746		1.7	819.2	272	0.2	28956				u	0
144	1	F	0	23	75	1.7	25.9516	nefumator	neaga	econosmit	RO	fara	fara	fara	0	0	0	0	0	0	0	0	0	0	0	0	0	0	0	0	8.49	5.81	2.27	271	2.55947	119.383	18	18.6	47	245	0.2	186				u	0
145	1	F	0	46	61	1.62	23.2434	nefumator	neaga	angajat "transferoviar"	RO	fara	fara	fara	0	0	0	0	0	0	0	0	0	0	0	0	0	0	0	0	6.49	3.78	2.35	261	1.60851	111.064				141						u	0
146	1	M	1	59	60	1.73	20.0474	fumator activ	ocazional	zidar	RO	TB pulmonar, Adenocc pulmonar	paracetamol	fara	0	1	2	1	0	1	0	0	1	0	0	0	1	0	0	1	5.35	3.77	1.42	380	2.65493	267.606		50.2	597.2	140	0.21	220				r	1
147	1	M	1	36						vanzator		Psoriazis cutanat, Obezitate gr II, HTAE grIII	fara	Atacand	0				0	0		0	0	0	0	1	0	1	0	0	6.76	4.42	1.84	182	2.40217	98.913	7	3.4	69	382						u	0
148	1	F	0	64			38	nefumator	neaga	pensionara	RO	Stare post AVC inschemic, lacunarism, dementa mixta, HTAE stdII, Fia permanenta, CIC, obezitate	fara	Carbamazepina, Nicergolina, Metoprolol, Furosemid, Digoxin, Pantoprazol	0	0	0	0	0	0	0	0	0	0	0	1	0	1	0	0	5.72	4.25	0.99	295	4.29293	297.98	95	18.4	324.9	291		194				r	1
149	1	F	0	82								Parapareza mixta, Dementa mixta, Lacunarism cerebral, HTAE, Fia permanenta		Atacand, Mementina, Davia, Olanzapina,								0	0	0	0	1	0	1			4.42	3.07	1.01	124	3.0396	122.772	50	17.2	56	330						u	0
150	1	M	1	84			17			pensionar	RO	Ateromatoza cerebrala cu insuficienta circulatorie, parapareza mixta, lacunarism ischemic cerebral, polineuropatie sezitivo-motorie a mb inf, gonartroza, ACOMI cu amputatie, cardiopatie hipertensiva, bloc bifascicular	fara	Tertensif, Aspenter, Carvediol, Oxiflux, Cazeno, amlodipina, prostamol, gabaran	0				0	0	0	0	0	0	0	1	0	0	0	0	5.56	4.1	1.21	248	3.38843	204.959	89	4.5	194.3	286						r	1
	0																														5.56	3.53	1.6	265	2.20625	165.625	26
	0																														9.58	5.42	3.38	344	1.60355	101.775	5	1.6
	0																														6.26	3.78	1.96	235	1.92857	119.898	6	2.1
	0																														5.4	3.99	1.21	243	3.29752	200.826	9
	0																														6.67	4.21	2.04	339	2.06373	166.176	3	1.1
	0																														4.31	2.18	1.71	317	1.27485	185.38		1.6
	0																														8.38	4.94	2.93	272	1.68601	92.8328	5
	0																														6.83	4.5	1.95	297	2.30769	152.308	4	5.2
	0																														9.7	5.99	2.66	282	2.25188	106.015
	0																														10.48	7.92	2.07	321	3.82609	155.072	21
	0																														4.19	2.49	1.39	264	1.79137	189.928	5	1.8
	0																														6.49	4.58	1.54	264	2.97403	171.429	6
	0																														4.31	2.74	1.21	222	2.26446	183.471	17	2.3
	0																														8.43	5.26	2.66	379	1.97744	142.481	12	1.2
	0																														6.6	4.08	2.06	187	1.98058	90.7767	12
	0																														6.66	4.26	2.08	332	2.04808	159.615	16
	0																														13.84	11.54	1.74	279	6.63218	160.345	14	2.2
	0																														8	2.34	1.32	210	1.77273	159.091		4.58
	0																														6.78	3.81	2.27	268	1.67841	118.062
	0																														8.14	5.68	2.06	199	2.75728	96.6019	11
	0																														7.55	5.41	1.86	372	2.9086	200	29	1.9
	0																														4.69	2.41	1.84	182	1.30978	98.913	3	1
	0																														4.76	3.19	1.28	211	2.49219	164.844	4
	0																														6.2	3.48	2.36	319	1.47458	135.169	21	11.6
	0																														10.68	8.12	2.15	369	3.77674	171.628	40	10.1
	0																														7.58	5.25	1.77	242	2.9661	136.723		2.1
	0																														6.02	3.75	1.81	276	2.07182	152.486
	0																														5.4	2.82	2.16	240	1.30556	111.111
	0																														7.5	5.17	1.9	316	2.72105	166.316	15	9.7
	0																														6.48	4.44	1.61	270	2.75776	167.702
	0																														6.18	4.14	1.45	255	2.85517	175.862	40
	0																														6.3	4.41	1.4	232	3.15	165.714
	0																														5.79	3.09	2.18	294	1.41743	134.862	9
	0																														6.58	3.96	2.11	158	1.87678	74.8815	8
	0																														6.09	2.66	2.61	324	1.01916	124.138	7
	0																														6.39	3.63	2.34	320	1.55128	136.752	12
	0																														6.12	3.14	2.51	259	1.251	103.187
	0																														5.95	3.95	1.71	227	2.30994	132.749	16
	0																														5.19	3.17	1.58	196	2.00633	124.051	8	0.7
	0																														5.81	3.67	1.7	243	2.15882	142.941
	0																														6.21	3.69	1.94	155	1.90206	79.8969	4	1.2
	0																														5.75	4.23	1.23	243	3.43902	197.561	11	0.9
	0																														6.15	4.31	1.37	265	3.14599	193.431	26	4
	0																														6.3	3.97	1.75	260	2.26857	148.571
	0																														8.12	5.08	2.63	242	1.93156	92.0152	6
	0																														10.52	7.6	1.82	223	4.17582	122.527	58	113.4
	0																														6.81	3.4	2.81	242	1.20996	86.121
	0																														6.63	4.09	2.07	258	1.97585	124.638	6
	0																														5.28	2.72	2.2	244	1.23636	110.909	3
	0																														7.44	4.84	2.05	257	2.36098	125.366	7
	0																														9.3	5.64	2.9	174	1.94483	60	2
	0																														8.18	5.55	2.08	206	2.66827	99.0385	16	3.3
	0																														9.55	6.19	2.43	485	2.54733	199.588	15
	0																														3.39	2.12	1.02	207	2.07843	202.941	8
	0																														4.6	2.18	1.78	241	1.22472	135.393	11
	0																														5.68	3.95	1.45	225	2.72414	155.172		1
	0																														9.43	7.9	1.06	245	7.45283	231.132	15	3.8
	0																														5.06	3.14	1.59	185	1.97484	116.352	12
	0																														6.44	4.18	1.84	201	2.27174	109.239	26
	0																														5.41	3.56	1.39	190	2.56115	136.691	14	12.8
	0																														4.59	2.76	1.42	246	1.94366	173.239	10
	0																														6.59	4.28	1.745	265	2.45272	151.862	30
	0																														5.92	4.59	1.09	248	4.21101	227.523	15
	0																														5.95	3.28	2.31	192	1.41991	83.1169		4.3
	0																														4.67	2.61	1.67	212	1.56287	126.946	6
	0																														5.21	2.83	1.96	225	1.44388	114.796	11
	0																														5.4	3.11	1.96	172	1.58673	87.7551	6	1.9
	0																														4.34	2.88	1.08	133	2.66667	123.148	6
	0																														5.43	3.29	1.68	199	1.95833	118.452	25
	0																														5.9	3.78	1.7	230	2.22353	135.294	20
	0																														6.97	4.42	2.09	233	2.11483	111.483	10
	0																														5.12	2.95	1.77	299	1.66667	168.927		3.3
	0																														7.39	3.63	3.31	233	1.09668	70.3927	2
	0																														9.75	5.87	3.07	367	1.91205	119.544	13
	0																														5.17	5.6	2.91	237	1.9244	81.4433
	0																														5.82	2.88	2.24	237	1.28571	105.804		2.9
	0																														6.3	3.65	1.89	294	1.93122	155.556	7	2.1
	0																														7.85	5.21	2.21	293	2.35747	132.579
	0																														5.24	3.38	1.41	254	2.39716	180.142
	0																														8.6	5.61	2.53	203	2.21739	80.2372	10	4.4
	0																														5.18	3.51	1.22	174	2.87705	142.623	5
	0																														5.72	3.58	1.76	203	2.03409	115.341	6
	0																														6.19	4.26	1.65	217	2.58182	131.515	7
	0																														9.89	5.74	3.52	316	1.63068	89.7727	36
	0																														8.63	5.9	2.37	296	2.48945	124.895	16
	0																														8.94	5.84	2.47	238	2.36437	96.3563	7
	0																														7.02	4.75	1.75	247	2.71429	141.143	17
	0																														6.46	3.55	2.4	233	1.47917	97.0833	15
	0																														10.2	6.34	3.25	312	1.95077	96		1.7
	0																														5.79	1.96	3.33	241	0.588589	72.3724	10
	0																														11.24	7.18	3	179	2.39333	59.6667	3
	0																														6.13	4.07	1.71	216	2.38012	126.316
	0																														7.81	5.86	1.52	157	3.85526	103.289
	0																														9.26	5.08	3.5	286	1.45143	81.7143	14	2.8
	0																														4.54	2.96	1.36	201	2.17647	147.794	15	1.5
	0																														8.06	5.77	1.92	265	3.00521	138.021	16
	0																														5.85	3.98	1.44	273	2.76389	189.583	5
	0																														4.89	2.88	1.61	241	1.78882	149.689	6
	0																														5.85	3.79	1.64	257	2.31098	156.707	21	3.6
	0																														4.86	2.81	1.62	289	1.73457	178.395	9
	0																														5.86	3.24	2.2	170	1.47273	77.2727	11
	0																														7.63	4.12	2.48	313	1.66129	126.21	4
	0																														5.15	2.93	1.88	258	1.55851	137.234	12
	0																														4.86	2.93	1.53	267	1.91503	174.51
	0																														8.4	5.89	1.93	224	3.05181	116.062
	0																														5.28	3.72	1.32	237	2.81818	179.545
	0																														4.37	2.17	1.82	188	1.19231	103.297
	0																														5.34	2.98	1.87	247	1.59358	132.086
	0																														7.49	3.63	3.14	295	1.15605	93.949
	0																														5.6	3.34	1.95	237	1.71282	121.538
	0																														6.68	3.41	2.68	311	1.27239	116.045
	0																														6.26	3.75	2.04	236	1.83824	115.686
	0																														8.9	5.52	0.57	227	9.68421	398.246
	0																														6.3	3.59	2.24	233	1.60268	104.018	11	5.7
	0																														3.2	4.49	1.23	244	3.65041	198.374	21
	0																														6.52	4.52	1.58	258	2.86076	163.291	13	3.4
	0																														5.58	2.33	2.92	247	0.797945	84.589
	0																														5.27	3.64	1.31	282	2.77863	215.267	11	6.7
	0																														7.78	4.49	2.69	310	1.66914	115.242	15	11.3
	0																														8.82	6.21	2.16	272	2.875	125.926
	0																														6.96	3.89	2.45	208	1.58776	84.898	10	3.2
	0																														7.13	4.65	1.99	157	2.33668	78.8945	5	0.9
	0																														10.51	6.62	3.23	329	2.04954	101.858
	0																														5.88	3.25	2.18	224	1.49083	102.752
	0																														6.9	3.4	3.05	171	1.11475	56.0656	10	0.7
	0																														7.67	4.63	2.2	340	2.10455	154.545	21	1.2
	0																														6.34	3.76	2.17	194	1.73272	89.4009	10	4.6
	0																														5.16	2.83	2.02	200	1.40099	99.0099	8
	0																														7.22	4.66	2.13	223	2.18779	104.695	15
	0																														5.56	2.98	2.13	189	1.39906	88.7324	3
	0																														5.21	2.76	2.02	273	1.36634	135.149
	0																														5.79	3.1	2.3	258	1.34783	112.174
	0																														6.24	2.34	3.03	279	0.772277	92.0792
	0																														5.72	3.36	1.93	264	1.74093	136.788
	0																														4.56	3.33	0.75	324	4.44	432
	0																														7.13	4.03	2.64	275	1.52652	104.167
	0																														7.55	5.16	1.78	237	2.89888	133.146	11
	0																														6.21	4.51	1.38	190	3.26812	137.681		2.9
	0																														7.22	4.55	2.24	270	2.03125	120.536		3.2
	0																														4.05	2.51	1.3	193	1.93077	148.462
	0																														8.4	4.76	3	265	1.58667	88.3333
	0																														14.05	11.73	1.67	255	7.02395	152.695		5.6
	0																														14.38	12.55	1.46	405	8.59589	277.397	15	4.2
	0																														8.62	5.73	2.43	251	2.35802	103.292
	0																														4.15	2.77	1.19	279	2.32773	234.454	7	0.8
	0																														6.2	3.3	2.53	255	1.30435	100.791	7	1.4
	0																														10.29	6.72	2.59	320	2.59459	123.552	22
	0																														8	5.14	2.23	254	2.30493	113.901
	0																														5.83	4.01	1.42	259	2.82394	182.394
	0																														7.53	4.78	2.16	185	2.21296	85.6481	7	1.8
	0																														6.31	4.45	1.42	292	3.1338	205.634
	0																														7.17	4.45	2.24	224	1.98661	100	5	2
	0																														8.02	5.58	1.88	277	2.96809	147.34	11
	0																														11.51	6.84	3.3	302	2.07273	91.5152	6
	0																														5.35	3.01	1.98	224	1.5202	113.131
	0																														5.54	3.2	1.96	161	1.63265	82.1429	11
	0																														8.61	4.88	2.12	293	2.30189	138.208	8	6
	0																														5.11	2.95	1.73	371	1.7052	214.451
	0																														7.05	4.19	2.28	262	1.83772	114.912
	0																														7.24	3.61	2.89	169	1.24913	58.4775
	0																														8.36	2.86	4.96	250	0.576613	50.4032	3	1
[truncated: 28 more columns]

## Sheet: Sheet2
Correlations																										Correlations
		NLR	PLR	LEUCOCITE	NEUTROFILE	LIMFOCITE	TROMBOCITI	VSH	CRP	FERITINA	LDH	Procalcitonina	D-DIMERI	VARSTA	GREUTATE	INALTIME	IMC	NR. TESTE	initiere trat de la debut simptome	Nr.tratamente	ZILE SPITALIZARE	scor severitate CT	IMAGISTICA-RX						NLR	PLR	LEUCOCITE	NEUTROFILE	LIMFOCITE	TROMBOCITI	VSH	CRP	FERITINA	LDH	Procalcitonina	D-DIMERI	VARSTA	GREUTATE	INALTIME	IMC	NR. TESTE	initiere trat de la debut simptome	Nr.tratamente	ZILE SPITALIZARE	scor severitate CT
NLR	Pearson Correlation	1	.325**	.212*	.910**	-.223**	0.00144656	0.0606152	.259**	0.181148	.255**	.362**	0.0496939	0.0333111	0.122926	0.0958146	0.0662888	-0.143248	0.12917	.268**	-0.116648	.260*	0.0301209			Spearman's rho	NLR	Correlation Coefficient	1	.569**	.297**	.664**	-.602**	0.0335442	.376**	.508**	.437**	.385**	.457**	.485**	.332**	0.137122	0.0153743	.203*	-0.164209	-0.0260675	.282**	-0.149224	.271*
	Sig. (2-tailed)		6.58741e-05	0.0103279	1.90285e-56	0.00697038	0.986223	0.489925	0.00200698	0.0537555	0.00328231	0.00710041	0.734544	0.690809	0.216074	0.335667	0.477638	0.101297	0.238715	0.00118606	0.168358	0.0197314	0.720057					Sig. (2-tailed)		8.24511e-14	0.000288915	8.37917e-20	1.22005e-15	0.688757	8.66043e-06	1.48847e-10	1.15769e-06	5.6166e-06	0.000506072	0.000417057	4.59138e-05	0.167221	0.877502	0.028545	0.0599078	0.812802	0.000656736	0.0773849	0.015135
	N	145	145	145	145	145	145	132	140	114	131	54	49	145	103	103	117	132	85	143	141	80	144					N	145	145	145	145	145	145	132	140	114	131	54	49	145	103	103	117	132	85	143	141	80
PLR	Pearson Correlation	.325**	1	.172*	0.107864	-.522**	.375**	.479**	.430**	.334**	.304**	.815**	0.0904395	.163*	0.00463636	-0.0214346	0.0623085	-0.0306046	-0.0206282	.327**	-0.0909969	.226*	-0.107648				PLR	Correlation Coefficient	.569**	1	-0.0703837	0.139911	-.669**	.433**	.522**	.515**	.310**	.363**	.465**	.360*	.399**	0.0453584	-0.0561157	0.0913377	0.0265809	-0.0206224	.463**	-0.0968367	.237*
	Sig. (2-tailed)	6.58741e-05		0.0390406	0.196571	1.58606e-11	3.42777e-06	6.18425e-09	1.11654e-07	0.000284442	0.000408371	6.64101e-14	0.536574	0.0499682	0.962928	0.829839	0.504528	0.727572	0.851357	6.716e-05	0.283209	0.0441459	0.199053					Sig. (2-tailed)	8.24511e-14		0.400213	0.0932618	3.85537e-20	5.20292e-08	1.36927e-10	7.60581e-11	0.000795552	2.02829e-05	0.000392948	0.01102	6.58606e-07	0.649143	0.573431	0.327377	0.76224	0.851399	5.92064e-09	0.25332	0.0339307
	N	145	145	145	145	145	145	132	140	114	131	54	49	145	103	103	117	132	85	143	141	80	144					N	145	145	145	145	145	145	132	140	114	131	54	49	145	103	103	117	132	85	143	141	80
LEUCOCITE	Pearson Correlation	.212*	.172*	1	.202*	.231**	.330**	0.00712633	.281**	0.126464	.291**	.477**	0.0388387	-0.0158666	-0.0260422	-0.115559	0.0853275	-.306**	-0.0723227	0.146355	-0.129145	0.12732	-0.0259542				LEUCOCITE	Correlation Coefficient	.297**	-0.0703837	1	.839**	.405**	.424**	0.0312695	0.0943581	0.151496	0.0452294	0.22039	.354*	0.117503	-0.00229998	-0.0977396	0.174746	-.317**	-0.0833539	0.00140722	-0.133909	0.0154254
	Sig. (2-tailed)	0.0103279	0.0390406		0.0148469	0.00517402	4.55526e-05	0.935364	0.000699199	0.176136	0.000691712	0.000262205	0.786707	0.848728	0.792009	0.24044	0.356178	0.000321396	0.505605	0.0789909	0.124233	0.254337	0.755829					Sig. (2-tailed)	0.000288915	0.400213		1.27619e-39	4.3617e-07	8.4975e-08	0.721893	0.264011	0.104509	0.60519	0.109291	0.0107578	0.156367	0.981422	0.321236	0.0573307	0.000187033	0.442745	0.986597	0.110835	0.890599
	N	145	145	147	145	145	147	132	142	116	133	54	51	147	105	105	119	134	87	145	143	82	146					N	145	145	147	145	145	147	132	142	116	133	54	51	147	105	105	119	134	87	145	143	82
NEUTROFILE	Pearson Correlation	.910**	0.107864	.202*	1	-0.00023334	0.0295817	0.0147521	.166*	0.0902757	0.150883	0.127081	0.00176606	0.0225697	0.137462	0.127285	0.0647366	-.173*	0.110506	0.147548	-0.133877	0.177524	0.0118394				NEUTROFILE	Correlation Coefficient	.664**	0.139911	.839**	1	0.117793	.348**	0.134125	.279**	.262**	.176*	0.214487	.371**	0.160138	0.043463	-0.0160519	0.170686	-.309**	-0.0426178	0.0823829	-.173*	0.123861
	Sig. (2-tailed)	1.90285e-56	0.196571	0.0148469		0.997778	0.723935	0.866673	0.0493411	0.339471	0.085388	0.359813	0.990391	0.787578	0.166162	0.200105	0.488032	0.0478235	0.314022	0.0786504	0.113493	0.115171	0.887997					Sig. (2-tailed)	8.37917e-20	0.0932618	1.27619e-39		0.158228	1.81078e-05	0.125212	0.000835794	0.00484113	0.0441127	0.119362	0.00862078	0.054346	0.662892	0.872148	0.0657749	0.000316705	0.698553	0.327988	0.0401015	0.273678
	N	145	145	145	145	145	145	132	140	114	131	54	49	145	103	103	117	132	85	143	141	80	144					N	145	145	145	145	145	145	132	140	114	131	54	49	145	103	103	117	132	85	143	141	80
LIMFOCITE	Pearson Correlation	-.223**	-.522**	.231**	-0.00023334	1	.241**	-.338**	-.336**	-.341**	-.318**	-.405**	-0.246908	-0.137927	-0.0684218	-0.0123718	-0.0935772	-0.121413	-0.0749749	-.326**	-0.042688	-.243*	0.0694123				LIMFOCITE	Correlation Coefficient	-.602**	-.669**	.405**	0.117793	1	.265**	-.344**	-.429**	-.323**	-.384**	-.467**	-.339*	-.257**	-0.151916	-0.00637796	-0.0854448	-0.150022	-0.00976229	-.380**	-0.0264333	-.291**
	Sig. (2-tailed)	0.00697038	1.58606e-11	0.00517402	0.997778		0.0034978	7.38251e-05	4.8319e-05	0.000204779	0.000215992	0.00237103	0.0872049	0.0980462	0.492249	0.90129	0.315606	0.165502	0.495264	7.28144e-05	0.61524	0.0295767	0.408415					Sig. (2-tailed)	1.22005e-15	3.85537e-20	4.3617e-07	0.158228		0.00125785	5.25871e-05	1.25674e-07	0.000448385	6.0851e-06	0.0003765	0.0171896	0.00183784	0.125555	0.949018	0.359677	0.0859864	0.929342	2.94107e-06	0.755696	0.00891745
	N	145	145	145	145	145	145	132	140	114	131	54	49	145	103	103	117	132	85	143	141	80	144					N	145	145	145	145	145	145	132	140	114	131	54	49	145	103	103	117	132	85	143	141	80
TROMBOCITI	Pearson Correlation	0.00144656	.375**	.330**	0.0295817	.241**	1	.186*	0.0694472	-0.0676836	-0.137483	0.0276602	-0.188167	0.0856134	-0.139008	-0.0689162	-0.0491444	-0.0853548	0.0659105	0.074918	-0.119546	-0.057148	-0.0954895				TROMBOCITI	Correlation Coefficient	0.0335442	.433**	.424**	.348**	.265**	1	.255**	0.12654	-0.0188128	-0.0275303	0.0793028	-0.0108614	.240**	-0.14943	-0.0835925	-0.0101991	-0.128808	-0.0374394	0.07788	-0.131805	-0.129923
	Sig. (2-tailed)	0.986223	3.42777e-06	4.55526e-05	0.723935	0.0034978		0.0328201	0.411511	0.470351	0.114549	0.842621	0.186064	0.302522	0.157292	0.484828	0.595582	0.326796	0.544156	0.370475	0.154993	0.610073	0.251585					Sig. (2-tailed)	0.688757	5.20292e-08	8.4975e-08	1.81078e-05	0.00125785		0.00314711	0.133455	0.841134	0.753098	0.568666	0.939701	0.00340428	0.128151	0.396549	0.91234	0.137999	0.730635	0.351803	0.116606	0.244675
	N	145	145	147	145	145	147	132	142	116	133	54	51	147	105	105	119	134	87	145	143	82	146					N	145	145	147	145	145	147	132	142	116	133	54	51	147	105	105	119	134	87	145	143	82
VSH	Pearson Correlation	0.0606152	.479**	0.00712633	0.0147521	-.338**	.186*	1	.582**	.435**	.447**	0.266263	.437**	.208*	0.10093	-0.185276	.202*	-0.00847804	-0.0590263	.357**	-0.056444	.262*	-0.0853017				VSH	Correlation Coefficient	.376**	.522**	0.0312695	0.134125	-.344**	.255**	1	.709**	.461**	.536**	.440**	.446**	.580**	0.0369373	-0.200822	.209*	-0.00164828	-0.0103894	.431**	-0.123845	.321**
	Sig. (2-tailed)	0.489925	6.18425e-09	0.935364	0.866673	7.38251e-05	0.0328201		3.24105e-13	2.83155e-06	2.98721e-07	0.06442	0.00336084	0.0168176	0.330449	0.0722496	0.0347568	0.92585	0.607715	3.02414e-05	0.523569	0.0242229	0.332679					Sig. (2-tailed)	8.66043e-06	1.36927e-10	0.721893	0.125212	5.25871e-05	0.00314711		2.49124e-21	5.89894e-07	2.70134e-10	0.0015675	0.00270107	3.31523e-13	0.722308	0.0510116	0.0294162	0.985564	0.928066	3.08943e-07	0.160373	0.00524907
	N	132	132	132	132	132	132	132	131	107	120	49	43	132	95	95	109	123	78	130	130	74	131					N	132	132	132	132	132	132	132	131	107	120	49	43	132	95	95	109	123	78	130	130	74
CRP	Pearson Correlation	.259**	.430**	.281**	.166*	-.336**	0.0694472	.582**	1	.485**	.659**	.447**	-0.026312	0.0687547	.226*	-0.105675	.326**	-0.0861882	-0.114543	.530**	-0.0930661	.423**	0.0145883				CRP	Correlation Coefficient	.508**	.515**	0.0943581	.279**	-.429**	0.12654	.709**	1	.557**	.713**	.632**	.381**	.429**	.238*	0.0585862	.302**	0.083962	-0.0966647	.519**	-0.0498301	.453**
	Sig. (2-tailed)	0.00200698	1.11654e-07	0.000699199	0.0493411	4.8319e-05	0.411511	3.24105e-13		3.5518e-08	1.46547e-17	0.000692774	0.85458	0.416202	0.0230476	0.292915	0.000374507	0.32766	0.299508	1.66619e-11	0.275849	8.18282e-05	0.863678					Sig. (2-tailed)	1.48847e-10	7.60581e-11	0.264011	0.000835794	1.25674e-07	0.133455	2.49124e-21		8.38874e-11	1.73248e-21	3.00078e-07	0.00578856	1.02993e-07	0.0163273	0.560597	0.00102538	0.340355	0.381725	5.08997e-11	0.5602	2.19775e-05
	N	140	140	142	140	140	142	131	142	116	130	54	51	142	101	101	115	131	84	140	139	81	141					N	140	140	142	140	140	142	131	142	116	130	54	51	142	101	101	115	131	84	140	139	81
FERITINA	Pearson Correlation	0.181148	.334**	0.126464	0.0902757	-.341**	-0.0676836	.435**	.485**	1	.499**	.461**	0.182676	0.0467987	.276*	0.0119734	.301**	-0.141633	-0.00250042	.477**	0.0130941	.428**	-0.0301144				FERITINA	Correlation Coefficient	.437**	.310**	0.151496	.262**	-.323**	-0.0188128	.461**	.557**	1	.555**	.446**	.433**	.394**	.384**	0.0310709	.455**	-0.173441	0.0351684	.542**	0.0117462	.491**
	Sig. (2-tailed)	0.0537555	0.000284442	0.176136	0.339471	0.000204779	0.470351	2.83155e-06	3.5518e-08		6.13104e-08	0.00143348	0.199473	0.617884	0.0111667	0.913918	0.00264255	0.149524	0.982897	8.28852e-08	0.890517	0.000101225	0.748284					Sig. (2-tailed)	1.15769e-06	0.000795552	0.104509	0.00484113	0.000448385	0.841134	5.89894e-07	8.38874e-11		8.25185e-10	0.0021111	0.00149736	1.23973e-05	0.000310164	0.77904	2.56454e-06	0.076826	0.762955	4.91833e-10	0.901727	5.77799e-06
	N	114	114	116	114	114	116	107	116	116	105	45	51	116	84	84	98	105	76	114	113	77	116					N	114	114	116	114	114	116	107	116	116	105	45	51	116	84	84	98	105	76	114	113	77
LDH	Pearson Correlation	.255**	.304**	.291**	0.150883	-.318**	-0.137483	.447**	.659**	.499**	1	.557**	0.123222	0.0943913	.363**	-0.0529159	.463**	-0.0899362	-0.107253	.560**	-0.024093	.465**	0.00849746				LDH	Correlation Coefficient	.385**	.363**	0.0452294	.176*	-.384**	-0.0275303	.536**	.713**	.555**	1	.590**	.324*	.392**	.354**	-0.0441974	.450**	0.0749068	0.000840348	.502**	0.0318911	.554**
	Sig. (2-tailed)	0.00328231	0.000408371	0.000691712	0.085388	0.000215992	0.114549	2.98721e-07	1.46547e-17	6.13104e-08		4.71766e-05	0.40406	0.279825	0.000371515	0.616397	5.94304e-07	0.328633	0.356435	3.46972e-12	0.786376	3.38399e-05	0.922963					Sig. (2-tailed)	5.6166e-06	2.02829e-05	0.60519	0.0441127	6.0851e-06	0.753098	2.70134e-10	1.73248e-21	8.25185e-10		1.25002e-05	0.0245178	3.10488e-06	0.000532989	0.675702	1.26802e-06	0.416151	0.994252	1.02456e-09	0.71976	3.60472e-07
	N	131	131	133	131	131	133	120	130	105	133	47	48	133	92	92	106	120	76	131	129	73	132					N	131	131	133	131	131	133	120	130	105	133	47	48	133	92	92	106	120	76	131	129	73
Procalcitonina	Pearson Correlation	.362**	.815**	.477**	0.127081	-.405**	0.0276602	0.266263	.447**	.461**	.557**	1	0.130528	-0.00695564	-0.030492	0.0358185	-0.0585611	-0.102372	-0.21203	.447**	-0.181599	.366*	0.116112				Procalcitonina	Correlation Coefficient	.457**	.465**	0.22039	0.214487	-.467**	0.0793028	.440**	.632**	.446**	.590**	1	0.321867	.331*	.332*	-0.0762454	0.237662	.294*	-0.135656	.690**	0.1338	0.263241
	Sig. (2-tailed)	0.00710041	6.64101e-14	0.000262205	0.359813	0.00237103	0.842621	0.06442	0.000692774	0.00143348	4.71766e-05		0.441288	0.960188	0.853802	0.828615	0.719642	0.498409	0.260659	0.000803105	0.197593	0.0256861	0.40309					Sig. (2-tailed)	0.000506072	0.000392948	0.109291	0.119362	0.0003765	0.568666	0.0015675	3.00078e-07	0.0021111	1.25002e-05		0.0520539	0.0144193	0.0391522	0.64456	0.139758	0.0475055	0.474756	1.08645e-08	0.344327	0.115445
	N	54	54	54	54	54	54	49	54	45	47	54	37	54	39	39	40	46	30	53	52	37	54					N	54	54	54	54	54	54	49	54	45	47	54	37	54	39	39	40	46	30	53	52	37
D-DIMERI	Pearson Correlation	0.0496939	0.0904395	0.0388387	0.00176606	-0.246908	-0.188167	.437**	-0.026312	0.182676	0.123222	0.130528	1	0.0572873	0.035555	-0.117591	0.0653187	-0.262531	-0.0901152	0.104658	0.199062	0.105453	-0.10045				D-DIMERI	Correlation Coefficient	.485**	.360*	.354*	.371**	-.339*	-0.0108614	.446**	.381**	.433**	.324*	0.321867	1	.411**	-0.0157425	-0.0665353	0.047812	-.335*	0.0811482	.545**	-0.168798	.331*
	Sig. (2-tailed)	0.734544	0.536574	0.786707	0.990391	0.0872049	0.186064	0.00336084	0.85458	0.199473	0.40406	0.441288		0.689673	0.829858	0.475882	0.681089	0.0930246	0.617971	0.474199	0.170303	0.511708	0.483086					Sig. (2-tailed)	0.000417057	0.01102	0.0107578	0.00862078	0.0171896	0.939701	0.00270107	0.00578856	0.00149736	0.0245178	0.0520539		0.00272561	0.92422	0.68736	0.76366	0.0302158	0.653483	5.13907e-05	0.246283	0.0342848
	N	49	49	51	49	49	51	43	51	51	48	37	51	51	39	39	42	42	33	49	49	41	51					N	49	49	51	49	49	51	43	51	51	48	37	51	51	39	39	42	42	33	49	49	41
VARSTA	Pearson Correlation	0.0333111	.163*	-0.0158666	0.0225697	-0.137927	0.0856134	.208*	0.0687547	0.0467987	0.0943913	-0.00695564	0.0572873	1	0.000786457	-0.169855	0.0998129	-0.000626478	-0.0502168	0.139767	0.0438828	-0.206729	-0.125873				VARSTA	Correlation Coefficient	.332**	.399**	0.117503	0.160138	-.257**	.240**	.580**	.429**	.394**	.392**	.331*	.411**	1	0.118261	-.206*	.288**	-0.0262376	-0.0736672	.307**	-0.0716733	0.0522521
	Sig. (2-tailed)	0.690809	0.0499682	0.848728	0.787578	0.0980462	0.302522	0.0168176	0.416202	0.617884	0.279825	0.960188	0.689673		0.993647	0.0832242	0.280126	0.994268	0.644147	0.0924595	0.601492	0.0623983	0.128723					Sig. (2-tailed)	4.59138e-05	6.58606e-07	0.156367	0.054346	0.00183784	0.00340428	3.31523e-13	1.02993e-07	1.23973e-05	3.10488e-06	0.0144193	0.00272561		0.229546	0.0353165	0.00149235	0.763469	0.497705	0.000163208	0.393281	0.641059
	N	145	145	147	145	145	147	132	142	116	133	54	51	148	105	105	119	134	87	146	144	82	147					N	145	145	147	145	145	147	132	142	116	133	54	51	148	105	105	119	134	87	146	144	82
GREUTATE	Pearson Correlation	0.122926	0.00463636	-0.0260422	0.137462	-0.0684218	-0.139008	0.10093	.226*	.276*	.363**	-0.030492	0.035555	0.000786457	1	.463**	.861**	0.130008	-0.182745	0.105975	0.177576	0.156892	-0.0274158				GREUTATE	Correlation Coefficient	0.137122	0.0453584	-0.00229998	0.043463	-0.151916	-0.14943	0.0369373	.238*	.384**	.354**	.332*	-0.0157425	0.118261	1	.453**	.835**	.215*	-0.114095	0.125631	.249*	0.17056
	Sig. (2-tailed)	0.216074	0.962928	0.792009	0.166162	0.492249	0.157292	0.330449	0.0230476	0.0111667	0.000371515	0.853802	0.829858	0.993647		6.48497e-07	4.53126e-32	0.209215	0.145103	0.286694	0.0741723	0.219456	0.782348					Sig. (2-tailed)	0.167221	0.649143	0.981422	0.662892	0.125555	0.128151	0.722308	0.0163273	0.000310164	0.000532989	0.0391522	0.92422	0.229546		1.24769e-06	1.87425e-28	0.0363611	0.365477	0.206061	0.0117537	0.18139
	N	103	103	105	103	103	105	95	101	84	92	39	39	105	105	105	105	95	65	103	102	63	104					N	103	103	105	103	103	105	95	101	84	92	39	39	105	105	105	105	95	65	103	102	63
INALTIME	Pearson Correlation	0.0958146	-0.0214346	-0.115559	0.127285	-0.0123718	-0.0689162	-0.185276	-0.105675	0.0119734	-0.0529159	0.0358185	-0.117591	-0.169855	.463**	1	-0.0394974	0.117072	-0.0926554	-0.0885399	0.139124	-0.0535672	0.0901937				INALTIME	Correlation Coefficient	0.0153743	-0.0561157	-0.0977396	-0.0160519	-0.00637796	-0.0835925	-0.200822	0.0585862	0.0310709	-0.0441974	-0.0762454	-0.0665353	-.206*	.453**	1	-0.0480414	0.127059	-0.0404212	-0.0941586	0.130793	-0.0537974
	Sig. (2-tailed)	0.335667	0.829839	0.24044	0.200105	0.90129	0.484828	0.0722496	0.292915	0.913918	0.616397	0.828615	0.475882	0.0832242	6.48497e-07		0.689127	0.258535	0.462889	0.373808	0.16315	0.676706	0.362538					Sig. (2-tailed)	0.877502	0.573431	0.321236	0.872148	0.949018	0.396549	0.0510116	0.560597	0.77904	0.675702	0.64456	0.68736	0.0353165	1.24769e-06		0.626495	0.21982	0.7492	0.344125	0.190093	0.675394
	N	103	103	105	103	103	105	95	101	84	92	39	39	105	105	105	105	95	65	103	102	63	104					N	103	103	105	103	103	105	95	101	84	92	39	39	105	105	105	105	95	65	103	102	63
IMC	Pearson Correlation	0.0662888	0.0623085	0.0853275	0.0647366	-0.0935772	-0.0491444	.202*	.326**	.301**	.463**	-0.0585611	0.0653187	0.0998129	.861**	-0.0394974	1	-0.025715	-0.163183	.238**	0.0470525	.242*	-0.0548873				IMC	Correlation Coefficient	.203*	0.0913377	0.174746	0.170686	-0.0854448	-0.0101991	.209*	.302**	.455**	.450**	0.237662	0.047812	.288**	.835**	-0.0480414	1	0.00355785	-0.149959	.242**	0.0920664	.232*
	Sig. (2-tailed)	0.477638	0.504528	0.356178	0.488032	0.315606	0.595582	0.0347568	0.000374507	0.00264255	5.94304e-07	0.719642	0.681089	0.280126	4.53126e-32	0.689127		0.790685	0.15899	0.00988556	0.615977	0.0367417	0.554972					Sig. (2-tailed)	0.028545	0.327377	0.0573307	0.0657749	0.359677	0.91234	0.0294162	0.00102538	2.56454e-06	1.26802e-06	0.139758	0.76366	0.00149235	1.87425e-28	0.626495		0.970711	0.19602	0.00843684	0.325639	0.0451282
	N	117	117	119	117	117	119	109	115	98	106	40	42	119	105	105	119	109	76	117	116	75	118					N	117	117	119	117	117	119	109	115	98	106	40	42	119	105	105	119	109	76	117	116	75
NR. TESTE	Pearson Correlation	-0.143248	-0.0306046	-.306**	-.173*	-0.121413	-0.0853548	-0.00847804	-0.0861882	-0.141633	-0.0899362	-0.102372	-0.262531	-0.000626478	0.130008	0.117072	-0.025715	1	-0.0851613	0.0533202	.626**	0.0296789	-0.0323314				NR. TESTE	Correlation Coefficient	-0.164209	0.0265809	-.317**	-.309**	-0.150022	-0.128808	-0.00164828	0.083962	-0.173441	0.0749068	.294*	-.335*	-0.0262376	.215*	0.127059	0.00355785	1	0.0242538	0.0287744	.699**	0.0680459
	Sig. (2-tailed)	0.101297	0.727572	0.000321396	0.0478235	0.165502	0.326796	0.92585	0.32766	0.149524	0.328633	0.498409	0.0930246	0.994268	0.209215	0.258535	0.790685		0.446829	0.540618	8.26207e-16	0.80045	0.711799					Sig. (2-tailed)	0.0599078	0.76224	0.000187033	0.000316705	0.0859864	0.137999	0.985564	0.340355	0.076826	0.416151	0.0475055	0.0302158	0.763469	0.0363611	0.21982	0.970711		0.828764	0.741373	8.01214e-21	0.561868
	N	132	132	134	132	132	134	123	131	105	120	46	42	134	95	95	109	134	82	134	133	75	133					N	132	132	134	132	132	134	123	131	105	120	46	42	134	95	95	109	134	82	134	133	75
initiere trat de la debut simptome	Pearson Correlation	0.12917	-0.0206282	-0.0723227	0.110506	-0.0749749	0.0659105	-0.0590263	-0.114543	-0.00250042	-0.107253	-0.21203	-0.0901152	-0.0502168	-0.182745	-0.0926554	-0.163183	-0.0851613	1	-0.0954942	-0.0225402	0.0142024	-0.0821647				initiere trat de la debut simptome	Correlation Coefficient	-0.0260675	-0.0206224	-0.0833539	-0.0426178	-0.00976229	-0.0374394	-0.0103894	-0.0966647	0.0351684	0.000840348	-0.135656	0.0811482	-0.0736672	-0.114095	-0.0404212	-0.149959	0.0242538	1	-0.0940003	0.00980365	0.0595847
	Sig. (2-tailed)	0.238715	0.851357	0.505605	0.314022	0.495264	0.544156	0.607715	0.299508	0.982897	0.356435	0.260659	0.617971	0.644147	0.145103	0.462889	0.15899	0.446829		0.378946	0.83776	0.913492	0.451999					Sig. (2-tailed)	0.812802	0.851399	0.442745	0.698553	0.929342	0.730635	0.928066	0.381725	0.762955	0.994252	0.474756	0.653483	0.497705	0.365477	0.7492	0.19602	0.828764		0.386482	0.929043	0.648282
	N	85	85	87	85	85	87	78	84	76	76	30	33	87	65	65	76	82	87	87	85	61	86					N	85	85	87	85	85	87	78	84	76	76	30	33	87	65	65	76	82	87	87	85	61
Nr.tratamente	Pearson Correlation	.268**	.327**	0.146355	0.147548	-.326**	0.074918	.357**	.530**	.477**	.560**	.447**	0.104658	0.139767	0.105975	-0.0885399	.238**	0.0533202	-0.0954942	1	0.0293731	.465**	-0.0572539				Nr.tratamente	Correlation Coefficient	.282**	.463**	0.00140722	0.0823829	-.380**	0.07788	.431**	.519**	.542**	.502**	.690**	.545**	.307**	0.125631	-0.0941586	.242**	0.0287744	-0.0940003	1	-0.0456346	.446**
	Sig. (2-tailed)	0.00118606	6.716e-05	0.0789909	0.0786504	7.28144e-05	0.370475	3.02414e-05	1.66619e-11	8.28852e-08	3.46972e-12	0.000803105	0.474199	0.0924595	0.286694	0.373808	0.00988556	0.540618	0.378946		0.727657	1.23284e-05	0.493961					Sig. (2-tailed)	0.000656736	5.92064e-09	0.986597	0.327988	2.94107e-06	0.351803	3.08943e-07	5.08997e-11	4.91833e-10	1.02456e-09	1.08645e-08	5.13907e-05	0.000163208	0.206061	0.344125	0.00843684	0.741373	0.386482		0.588368	3.04596e-05
	N	143	143	145	143	143	145	130	140	114	131	53	49	146	103	103	117	134	87	146	143	81	145					N	143	143	145	143	143	145	130	140	114	131	53	49	146	103	103	117	134	87	146	143	81
ZILE SPITALIZARE	Pearson Correlation	-0.116648	-0.0909969	-0.129145	-0.133877	-0.042688	-0.119546	-0.056444	-0.0930661	0.0130941	-0.024093	-0.181599	0.199062	0.0438828	0.177576	0.139124	0.0470525	.626**	-0.0225402	0.0293731	1	0.0969718	0.11712				ZILE SPITALIZARE	Correlation Coefficient	-0.149224	-0.0968367	-0.133909	-.173*	-0.0264333	-0.131805	-0.123845	-0.0498301	0.0117462	0.0318911	0.1338	-0.168798	-0.0716733	.249*	0.130793	0.0920664	.699**	0.00980365	-0.0456346	1	0.13436
	Sig. (2-tailed)	0.168358	0.283209	0.124233	0.113493	0.61524	0.154993	0.523569	0.275849	0.890517	0.786376	0.197593	0.170303	0.601492	0.0741723	0.16315	0.615977	8.26207e-16	0.83776	0.727657		0.38912	0.163602					Sig. (2-tailed)	0.0773849	0.25332	0.110835	0.0401015	0.755696	0.116606	0.160373	0.5602	0.901727	0.71976	0.344327	0.246283	0.393281	0.0117537	0.190093	0.325639	8.01214e-21	0.929043	0.588368		0.231745
	N	141	141	143	141	141	143	130	139	113	129	52	49	144	102	102	116	133	85	143	144	81	143					N	141	141	143	141	141	143	130	139	113	129	52	49	144	102	102	116	133	85	143	144	81
scor severitate CT	Pearson Correlation	.260*	.226*	0.12732	0.177524	-.243*	-0.057148	.262*	.423**	.428**	.465**	.366*	0.105453	-0.206729	0.156892	-0.0535672	.242*	0.0296789	0.0142024	.465**	0.0969718	1	.256*				scor severitate CT	Correlation Coefficient	.271*	.237*	0.0154254	0.123861	-.291**	-0.129923	.321**	.453**	.491**	.554**	0.263241	.331*	0.0522521	0.17056	-0.0537974	.232*	0.0680459	0.0595847	.446**	0.13436	1
	Sig. (2-tailed)	0.0197314	0.0441459	0.254337	0.115171	0.0295767	0.610073	0.0242229	8.18282e-05	0.000101225	3.38399e-05	0.0256861	0.511708	0.0623983	0.219456	0.676706	0.0367417	0.80045	0.913492	1.23284e-05	0.38912		0.0203575					Sig. (2-tailed)	0.015135	0.0339307	0.890599	0.273678	0.00891745	0.244675	0.00524907	2.19775e-05	5.77799e-06	3.60472e-07	0.115445	0.0342848	0.641059	0.18139	0.675394	0.0451282	0.561868	0.648282	3.04596e-05	0.231745
	N	80	80	82	80	80	82	74	81	77	73	37	41	82	63	63	75	75	61	81	81	82	82					N	80	80	82	80	80	82	74	81	77	73	37	41	82	63	63	75	75	61	81	81	82
IMAGISTICA-RX	Pearson Correlation	0.0301209	-0.107648	-0.0259542	0.0118394	0.0694123	-0.0954895	-0.0853017	0.0145883	-0.0301144	0.00849746	0.116112	-0.10045	-0.125873	-0.0274158	0.0901937	-0.0548873	-0.0323314	-0.0821647	-0.0572539	0.11712	.256*	1				IMAGISTICA-RX	Correlation Coefficient	-.209*	-.237**	0.0218933	-0.0484176	.180*	-0.0542302	-0.154102	-0.118718	-0.101703	-0.0498466	0.0333725	0.12182	-.232**	-0.0436035	0.0186657	-0.0961567	0.0421319	-0.0818263	-0.161305	0.151595	0.179605
	Sig. (2-tailed)	0.720057	0.199053	0.755829	0.887997	0.408415	0.251585	0.332679	0.863678	0.748284	0.922963	0.40309	0.483086	0.128723	0.782348	0.362538	0.554972	0.711799	0.451999	0.493961	0.163602	0.0203575						Sig. (2-tailed)	0.0118213	0.00428975	0.793094	0.564422	0.0305982	0.515619	0.0788517	0.160882	0.277334	0.570307	0.810667	0.394449	0.00460269	0.660296	0.850822	0.30029	0.63015	0.45387	0.0525905	0.0707064	0.106402
	N	144	144	146	144	144	146	131	141	116	132	54	51	147	104	104	118	133	86	145	143	82	148					N	144	144	146	144	144	146	131	141	116	132	54	51	147	104	104	118	133	86	145	143	82
**. Correlation is significant at the 0.01 level (2-tailed).																										**. Correlation is significant at the 0.01 level (2-tailed).
*. Correlation is significant at the 0.05 level (2-tailed).																										*. Correlation is significant at the 0.05 level (2-tailed).
controlata pentru IMC
Correlations
Control Variables			scor severitate CT	IMAGISTICA-RX	NLR	PLR	VSH	CRP	FERITINA	VARSTA	GREUTATE	INALTIME	LEUCOCITE	NEUTROFILE	LIMFOCITE	TROMBOCITI	LDH	Procalcitonina	D-DIMERI	ZILE SPITALIZARE	NR. TESTE	initiere trat de la debut simptome	Nr.tratamente					Coefficientsa
IMC	scor severitate CT	Correlation	1	0.277716	0.252243	0.217465	0.224063	0.375721	0.3845	-0.239092	-0.104	-0.0454027	0.110362	0.167175	-0.228545	-0.0467116	0.410711	0.392925	0.0926054	0.0883139	0.0370012	0.0560238	0.432226					Model		Unstandardized Coefficients		Standardized Coefficients	t	Sig.	95.0% Confidence Interval for B		Collinearity Statistics
		Significance (2-tailed)		0.0165904	0.0301494	0.0627162	0.0566941	0.000970978	0.000718796	0.0402092	0.421155	0.726034	0.349236	0.154548	0.0501647	0.692693	0.000339019	0.0177603	0.569804	0.454318	0.754292	0.670717	0.000120269							B	Std. Error	Beta			Lower Bound	Upper Bound	Tolerance	VIF
		df	0	72	72	72	71	72	72	72	60	60	72	72	72	72	70	34	38	72	72	58	72					1	(Constant)	3.01452	0.844133		3.57114	0.000591248	1.33586	4.69317
	IMAGISTICA-RX	Correlation	0.277716	1	0.0338848	-0.104589	-0.0758729	0.0344228	-0.014302	-0.121182	0.0391659	0.0882275	-0.0213809	0.0154483	0.0646568	-0.0984541	0.0382857	0.113263	-0.0972184	0.120016	-0.0338049	-0.0924988	-0.0455836						VARSTA	0.0134245	0.010637	0.128011	1.26206	0.210422	-0.00772837	0.0345774	0.672366	1.48728
		Significance (2-tailed)	0.0165904		0.718023	0.263856	0.435129	0.716163	0.889419	0.193083	0.694475	0.375502	0.819014	0.869266	0.490474	0.290933	0.698195	0.492381	0.545388	0.201392	0.728349	0.429935	0.627048						IMC	-0.0542392	0.0303844	-0.167985	-1.7851	0.0778546	-0.114662	0.00618347	0.781139	1.28018
		df	72	0	114	114	106	112	95	115	101	101	115	114	114	115	103	37	39	113	106	73	114						VSH	0.00298095	0.00802455	0.0458935	0.371479	0.711216	-0.0129767	0.0189386	0.453222	2.20642
	NLR	Correlation	0.252243	0.0338848	1	0.322377	0.0482993	0.2516	0.169413	0.0268877	0.129879	0.0987268	0.207943	0.909328	-0.21841	0.00472035	0.253655	0.367609	0.0455613	-0.120165	-0.141902	0.142202	0.260762						CRP	0.0335821	0.0060657	0.603212	5.53638	3.4502e-07	0.0215197	0.0456444	0.582715	1.71611
		Significance (2-tailed)	0.0301494	0.718023		0.000416804	0.619619	0.00692704	0.0971339	0.774491	0.193236	0.323536	0.025097	3.15633e-45	0.0185038	0.959892	0.00902982	0.0213186	0.777285	0.200832	0.142934	0.223597	0.00469623						FERITINA	0.000136297	0.000319337	0.0413777	0.426813	0.670607	-0.00049874	0.000771334	0.736016	1.35867
		df	72	114	0	114	106	112	95	114	100	100	114	114	114	114	103	37	39	113	106	73	114						IMAGISTICA-RX	-0.124436	0.170164	-0.0622751	-0.731273	0.466648	-0.462825	0.213953	0.953836	1.0484
	PLR	Correlation	0.217465	-0.104589	0.322377	1	0.477302	0.434569	0.330957	0.157984	-0.0967272	-0.0190254	0.167215	0.104251	-0.519888	0.378965	0.311419	0.821321	0.0867229	-0.0942159	-0.0290684	-0.0106233	0.322021					a. Dependent Variable: NLR
		Significance (2-tailed)	0.0627162	0.263856	0.000416804		1.76171e-07	1.35795e-06	0.000929211	0.0903101	0.33348	0.849469	0.0727962	0.265409	2.22237e-09	2.72931e-05	0.00122195	1.49856e-10	0.589789	0.316563	0.765218	0.927923	0.000423327
		df	72	114	114	0	106	112	95	114	100	100	114	114	114	114	103	37	39	113	106	73	114
	VSH	Correlation	0.224063	-0.0758729	0.0482993	0.477302	1	0.556897	0.400637	0.192502	-0.14768	-0.18117	-0.0104007	0.00168459	-0.327231	0.200243	0.407548	0.284487	0.434019	-0.0674394	-0.00334234	-0.0269002	0.324917
		Significance (2-tailed)	0.0566941	0.435129	0.619619	1.76171e-07		3.87693e-10	4.77532e-05	0.0459375	0.155475	0.0805506	0.914922	0.986195	0.000546644	0.0377214	1.59596e-05	0.0792094	0.0045807	0.488005	0.972614	0.818798	0.000601512					Coefficientsa
		df	71	106	106	106	0	106	95	106	92	92	106	106	106	106	103	37	39	106	106	73	106					Model		Unstandardized Coefficients		Standardized Coefficients	t	Sig.	95.0% Confidence Interval for B		Collinearity Statistics
	CRP	Correlation	0.375721	0.0344228	0.2516	0.434569	0.556897	1	0.428738	0.0384847	-0.114441	-0.0982369	0.269004	0.154074	-0.32499	0.0905315	0.606732	0.494399	-0.05048	-0.114813	-0.082329	-0.0657453	0.49269							B	Std. Error	Beta			Lower Bound	Upper Bound	Tolerance	VIF
		Significance (2-tailed)	0.000970978	0.716163	0.00692704	1.35795e-06	3.87693e-10		1.17931e-05	0.684356	0.2569	0.330865	0.00380281	0.101689	0.000418759	0.338099	6.8739e-12	0.00137832	0.753951	0.223839	0.396955	0.575197	2.57165e-08					1	(Constant)	2.81085	1.71448		1.63947	0.11675	-0.765496	6.38719
		df	72	112	112	112	106	0	95	112	98	98	112	112	112	112	103	37	39	112	106	73	112						IMC	-0.0889806	0.0504919	-0.268008	-1.76228	0.0933005	-0.194305	0.0163436	0.807501	1.23839
	FERITINA	Correlation	0.3845	-0.014302	0.169413	0.330957	0.400637	0.428738	1	0.0177069	0.034568	0.0250176	0.106095	0.07441	-0.329521	-0.0555467	0.425428	0.502761	0.171315	-0.00109746	-0.140441	0.0494554	0.43739						VARSTA	0.0376848	0.0280797	0.258553	1.34207	0.194613	-0.0208884	0.0962579	0.503201	1.98728
		Significance (2-tailed)	0.000718796	0.889419	0.0971339	0.000929211	4.77532e-05	1.17931e-05		0.863323	0.756374	0.822368	0.300998	0.468846	0.000981086	0.588923	1.39967e-05	0.00110672	0.284184	0.991488	0.170043	0.673492	7.47285e-06						CRP	0.0280332	0.00900734	0.528277	3.11226	0.00549003	0.00924421	0.0468222	0.648218	1.54269
		df	72	95	95	95	95	95	0	95	81	81	95	95	95	95	95	37	39	95	95	73	95						IMAGISTICA-RX	-0.360088	0.366049	-0.170023	-0.983715	0.337007	-1.12365	0.403477	0.625199	1.59949
	VARSTA	Correlation	-0.239092	-0.121182	0.0268877	0.157984	0.192502	0.0384847	0.0177069	1	-0.168563	-0.166876	-0.0245955	0.016223	-0.129801	0.091083	0.0546565	-0.00111798	0.0511316	0.0394267	0.0019506	-0.0345626	0.12007						D-DIMERI	-0.000193811	0.000355963	-0.0934939	-0.54447	0.592138	-0.000936338	0.000548715	0.633394	1.5788
		Significance (2-tailed)	0.0402092	0.193083	0.774491	0.0903101	0.0459375	0.684356	0.863323		0.0871736	0.09043	0.791494	0.862772	0.164909	0.326631	0.579734	0.994611	0.750876	0.675693	0.984015	0.768466	0.199197						Procalcitonina	1.87298	0.78084	0.533961	2.39867	0.0263223	0.244177	3.50178	0.376891	2.65329
		df	72	115	114	114	106	112	95	0	102	102	116	114	114	116	103	37	39	113	106	73	114					a. Dependent Variable: NLR
	GREUTATE	Correlation	-0.104	0.0391659	0.129879	-0.0967272	-0.14768	-0.114441	0.034568	-0.168563	1	0.979762	-0.196692	0.161181	0.0240951	-0.19056	-0.0781928	0.0393485	-0.0408604	0.270108	0.299663	-0.08417	-0.20008
		Significance (2-tailed)	0.421155	0.694475	0.193236	0.33348	0.155475	0.2569	0.756374	0.0871736		4.43576e-73	0.045368	0.105579	0.810032	0.0526659	0.461287	0.814559	0.807565	0.00630027	0.00334399	0.508443	0.0437748
		df	60	101	100	100	92	98	81	102	0	102	102	100	100	102	89	36	36	99	92	62	100					Coefficientsa
	INALTIME	Correlation	-0.0454027	0.0882275	0.0987268	-0.0190254	-0.18117	-0.0982369	0.0250176	-0.166876	0.979762	1	-0.112687	0.130216	-0.0161513	-0.0709984	-0.0391066	0.0335893	-0.115347	0.141249	0.116185	-0.100526	-0.081552					Model		Unstandardized Coefficients		Standardized Coefficients	t	Sig.	95.0% Confidence Interval for B		Collinearity Statistics
		Significance (2-tailed)	0.726034	0.375502	0.323536	0.849469	0.0805506	0.330865	0.822368	0.09043	4.43576e-73		0.254732	0.192072	0.871999	0.473869	0.712846	0.841326	0.490445	0.158854	0.264778	0.429318	0.415163							B	Std. Error	Beta			Lower Bound	Upper Bound	Tolerance	VIF
		df	60	101	100	100	92	98	81	102	102	0	102	100	100	102	89	36	36	99	92	62	100					1	(Constant)	90.9685	30.6809		2.96499	0.00390557	29.9869	151.95
	LEUCOCITE	Correlation	0.110362	-0.0213809	0.207943	0.167215	-0.0104007	0.269004	0.106095	-0.0245955	-0.196692	-0.112687	1	0.197575	0.240961	0.335479	0.284259	0.484973	0.0334585	-0.133796	-0.305161	-0.0594088	0.130272						VARSTA	0.961187	0.576264	0.182071	1.66796	0.0989187	-0.1842	2.10657	0.715227	1.39816
		Significance (2-tailed)	0.349236	0.819014	0.025097	0.0727962	0.914922	0.00380281	0.300998	0.791494	0.045368	0.254732		0.0335112	0.00917034	0.000204282	0.00329482	0.00175369	0.835486	0.154	0.00132097	0.612645	0.16337						VSH	0.924206	0.427617	0.276302	2.16129	0.0334199	0.0742706	1.77414	0.521446	1.91775
		df	72	115	114	114	106	112	95	116	102	102	0	114	114	116	103	37	39	113	106	73	114						CRP	0.394954	0.406196	0.138332	0.972325	0.333584	-0.412403	1.20231	0.421047	2.37503
	NEUTROFILE	Correlation	0.167175	0.0154483	0.909328	0.104251	0.00168459	0.154074	0.07441	0.016223	0.161181	0.130216	0.197575	1	0.0058625	0.0328717	0.136696	0.131373	-0.0024729	-0.137363	-0.171342	0.122973	0.136348						FERITINA	-0.0093689	0.0213625	-0.0537729	-0.438569	0.662061	-0.0518291	0.0330913	0.566889	1.76401
		Significance (2-tailed)	0.154548	0.869266	3.15633e-45	0.265409	0.986195	0.101689	0.468846	0.862772	0.105579	0.192072	0.0335112		0.950198	0.726114	0.164381	0.425338	0.987757	0.143218	0.0762195	0.29322	0.144445						LDH	0.0354509	0.0589511	0.0908828	0.601361	0.549164	-0.0817208	0.152623	0.373127	2.68005
		df	72	114	114	114	106	112	95	114	100	100	114	0	114	114	103	37	39	113	106	73	114						IMAGISTICA-RX	-6.73221	9.34891	-0.0683097	-0.720106	0.47339	-25.3142	11.8498	0.947064	1.0559
	LIMFOCITE	Correlation	-0.228545	0.0646568	-0.21841	-0.519888	-0.327231	-0.32499	-0.329521	-0.129801	0.0240951	-0.0161513	0.240961	0.0058625	1	0.237742	-0.311061	-0.413183	-0.242374	-0.0384963	-0.124407	-0.0918743	-0.313587					a. Dependent Variable: PLR
		Significance (2-tailed)	0.0501647	0.490474	0.0185038	2.22237e-09	0.000546644	0.000418759	0.000981086	0.164909	0.810032	0.871999	0.00917034	0.950198		0.010176	0.00123879	0.00893973	0.126804	0.68293	0.199556	0.433069	0.000608611
		df	72	114	114	114	106	112	95	114	100	100	114	114	0	114	103	37	39	113	106	73	114
	TROMBOCITI	Correlation	-0.0467116	-0.0984541	0.00472035	0.378965	0.200243	0.0905315	-0.0555467	0.091083	-0.19056	-0.0709984	0.335479	0.0328717	0.237742	1	-0.129588	0.0248549	-0.185577	-0.117505	-0.086752	0.0587485	0.0892575
		Significance (2-tailed)	0.692693	0.290933	0.959892	2.72931e-05	0.0377214	0.338099	0.588923	0.326631	0.0526659	0.473869	0.000204282	0.726114	0.010176		0.187653	0.880614	0.245379	0.211053	0.371993	0.616607	0.340678
		df	72	115	114	114	106	112	95	116	102	102	116	114	114	0	103	37	39	113	106	73	114
	LDH	Correlation	0.410711	0.0382857	0.253655	0.311419	0.407548	0.606732	0.425428	0.0546565	-0.0781928	-0.0391066	0.284259	0.136696	-0.311061	-0.129588	1	0.660339	0.105129	-0.0517882	-0.0880556	-0.0363084	0.522869
		Significance (2-tailed)	0.000339019	0.698195	0.00902982	0.00122195	1.59596e-05	6.8739e-12	1.39967e-05	0.579734	0.461287	0.712846	0.00329482	0.164381	0.00123879	0.187653		4.78312e-06	0.513011	0.599812	0.37173	0.757123	1.05352e-08
		df	70	103	103	103	103	103	95	103	89	89	103	103	103	103	0	37	39	103	103	73	103
	Procalcitonina	Correlation	0.392925	0.113263	0.367609	0.821321	0.284487	0.494399	0.502761	-0.00111798	0.0393485	0.0335893	0.484973	0.131373	-0.413183	0.0248549	0.660339	1	0.134872	-0.17935	-0.104091	-0.224982	0.474861
		Significance (2-tailed)	0.0177603	0.492381	0.0213186	1.49856e-10	0.0792094	0.00137832	0.00110672	0.994611	0.814559	0.841326	0.00175369	0.425338	0.00893973	0.880614	4.78312e-06		0.432885	0.274619	0.528293	0.240639	0.00225384
		df	34	37	37	37	37	37	37	37	36	36	37	37	37	37	37	0	34	37	37	27	37
	D-DIMERI	Correlation	0.0926054	-0.0972184	0.0455613	0.0867229	0.434019	-0.05048	0.171315	0.0511316	-0.0408604	-0.115347	0.0334585	-0.0024729	-0.242374	-0.185577	0.105129	0.134872	1	0.196626	-0.261496	-0.0807082	0.0919616
		Significance (2-tailed)	0.569804	0.545388	0.777285	0.589789	0.0045807	0.753951	0.284184	0.750876	0.807565	0.490445	0.835486	0.987757	0.126804	0.245379	0.513011	0.432885		0.217891	0.0986393	0.660584	0.567427
		df	38	39	39	39	39	39	39	39	36	36	39	39	39	39	39	34	0	39	39	30	39
	ZILE SPITALIZARE	Correlation	0.0883139	0.120016	-0.120165	-0.0942159	-0.0674394	-0.114813	-0.00109746	0.0394267	0.270108	0.141249	-0.133796	-0.137363	-0.0384963	-0.117505	-0.0517882	-0.17935	0.196626	1	0.627696	-0.0150806	0.0187493
		Significance (2-tailed)	0.454318	0.201392	0.200832	0.316563	0.488005	0.223839	0.991488	0.675693	0.00630027	0.158854	0.154	0.143218	0.68293	0.211053	0.599812	0.274619	0.217891		3.59315e-13	0.89782	0.842353
		df	72	113	113	113	106	112	95	113	99	99	113	113	113	113	103	37	39	0	106	73	113
	NR. TESTE	Correlation	0.0370012	-0.0338049	-0.141902	-0.0290684	-0.00334234	-0.082329	-0.140441	0.0019506	0.299663	0.116185	-0.305161	-0.171342	-0.124407	-0.086752	-0.0880556	-0.104091	-0.261496	0.627696	1	-0.0906015	0.0612036
		Significance (2-tailed)	0.754292	0.728349	0.142934	0.765218	0.972614	0.396955	0.170043	0.984015	0.00334399	0.264778	0.00132097	0.0762195	0.199556	0.371993	0.37173	0.528293	0.0986393	3.59315e-13		0.439496	0.529195
		df	72	106	106	106	106	106	95	106	92	92	106	106	106	106	103	37	39	106	0	73	106
	initiere trat de la debut simptome	Correlation	0.0560238	-0.0924988	0.142202	-0.0106233	-0.0269002	-0.0657453	0.0494554	-0.0345626	-0.08417	-0.100526	-0.0594088	0.122973	-0.0918743	0.0587485	-0.0363084	-0.224982	-0.0807082	-0.0150806	-0.0906015	1	-0.0591832
		Significance (2-tailed)	0.670717	0.429935	0.223597	0.927923	0.818798	0.575197	0.673492	0.768466	0.508443	0.429318	0.612645	0.29322	0.433069	0.616607	0.757123	0.240639	0.660584	0.89782	0.439496		0.613997
		df	58	73	73	73	73	73	73	73	62	62	73	73	73	73	73	27	30	73	73	0	73
	Nr.tratamente	Correlation	0.432226	-0.0455836	0.260762	0.322021	0.324917	0.49269	0.43739	0.12007	-0.20008	-0.081552	0.130272	0.136348	-0.313587	0.0892575	0.522869	0.474861	0.0919616	0.0187493	0.0612036	-0.0591832	1
		Significance (2-tailed)	0.000120269	0.627048	0.00469623	0.000423327	0.000601512	2.57165e-08	7.47285e-06	0.199197	0.0437748	0.415163	0.16337	0.144445	0.000608611	0.340678	1.05352e-08	0.00225384	0.567427	0.842353	0.529195	0.613997
		df	72	114	114	114	106	112	95	114	100	100	114	114	114	114	103	37	39	113	106	73	0
																																		Percentilesa,b,c,d,e,f,g,h,i,j,k,l,m,n
Descriptives												ANOVA									Independent Samples Test													lot			Percentiles									Tests of Normalitya,d,e,f,g,h,i,j,k,l,m,n,o,p
		N	Mean	Std. Deviation	Std. Error	95% Confidence Interval for Mean		Minimum	Maximum					Sum of Squares	df	Mean Square	F	Sig.					Levene's Test for Equality of Variances		t-test for Equality of Means												5	10	25	50	75	90	95			lot		Kolmogorov-Smirnovb
						Lower Bound	Upper Bound					LEUCOCITE	Between Groups	2.93941	1	2.93941	0.558271	0.455531					F	Sig.	t	df	Sig. (2-tailed)	Mean Difference	Std. Error Difference	95% Confidence Interval of the Difference				Tukey's Hinges	VARSTA	1			34	46	57.5			46 (34; 57.5)				Statistic	df
LEUCOCITE	0=martor	161	6.8128	1.93657	0.152623	6.51138	7.11421	3.2	14.38				Within Groups	1611.15	306	5.26519														Lower	Upper				GREUTATE	1			65	75	85			75 (65; 85)		VARSTA	1	0.0608438	148
	1=Covid	147	6.61721	2.6316	0.217051	6.18824	7.04618	2.59	17.88				Total	1614.09	307						LEUCOCITE	Equal variances assumed	8.96927	0.00296979	0.747176	306	0.455531	0.195584	0.261765	-0.319502	0.710671				INALTIME	1			1.64	1.7	1.75			1.7 (1.64; 1.75)		GREUTATE	1	0.108025	105
	Total	308	6.71945	2.29295	0.130653	6.46236	6.97654	2.59	17.88			NEUTROFILE	Between Groups	423.176	1	423.176	5.6904	0.0176703				Equal variances not assumed			0.737109	266.598	0.461704	0.195584	0.265339	-0.326843	0.718012				IMC	1			23.015	25.9516	29.9308			25.95 (23.02; 29.93)		INALTIME	1	0.0702403	105
NEUTROFILE	0	161	4.27696	1.65087	0.130107	4.02001	4.5339	1.96	12.55				Within Groups	22607.5	304	74.3667					NEUTROFILE	Equal variances assumed	17.2331	4.29821e-05	-2.38545	304	0.0176703	-2.35518	0.987309	-4.29801	-0.412356				LEUCOCITE	0			5.54	6.3	7.78			6.3 (5.54; 7.78)		IMC	1	0.0934473	119
	1	145	6.63214	12.4084	1.03046	4.59535	8.66892	1.26	84.6				Total	23030.7	305							Equal variances not assumed			-2.26756	148.594	0.0247982	-2.35518	1.03864	-4.4076	-0.302765					1			4.885	5.95	8			5.95 (4.89; 8)		LEUCOCITE	0	0.123608	161
	Total	306	5.39297	8.68967	0.496755	4.41547	6.37048	1.26	84.6			LIMFOCITE	Between Groups	9.74483	1	9.74483	19.1186	1.68912e-05			LIMFOCITE	Equal variances assumed	3.00515	0.0840144	4.37248	304	1.68912e-05	0.357397	0.0817378	0.196554	0.518241				NEUTROFILE	0			3.19	3.96	4.94			3.96 (3.19; 4.94)			1	0.150384	147
LIMFOCITE	0	161	2.04078	0.628373	0.0495227	1.94297	2.13858	0.57	4.96				Within Groups	154.95	304	0.509705						Equal variances not assumed			4.31892	273.027	2.19667e-05	0.357397	0.0827514	0.194485	0.520309					1			2.94	4.01	5.5			4.01 (2.94; 5.5)		NEUTROFILE	0	0.122545	161
	1	145	1.68338	0.798322	0.0662971	1.55234	1.81442	0.38	6.1				Total	164.695	305						TROMBOCITI	Equal variances assumed	19.3633	1.49425e-05	-0.175032	306	0.861171	-1.57646	9.0067	-19.2994	16.1465				LIMFOCITE	0			1.62	1.96	2.34			1.96 (1.62; 2.34)			1	0.372689	145
	Total	306	1.87142	0.734836	0.0420078	1.78876	1.95408	0.38	6.1			TROMBOCITI	Between Groups	190.966	1	190.966	0.030636	0.861171				Equal variances not assumed			-0.170761	221.178	0.864568	-1.57646	9.23196	-19.7703	16.6174					1			1.2	1.56	2.03			1.56 (1.2; 2.03)		LIMFOCITE	0	0.0961009	161
TROMBOCITI	0	161	252.124	54.1339	4.26635	243.699	260.55	133	485				Within Groups	1.90742e+06	306	6233.39					NLR	Equal variances assumed	20.9752	6.79507e-06	-3.04332	304	0.00254419	-2.9344	0.964212	-4.83178	-1.03703				TROMBOCITI	0			222	247	279			247 (222; 279)			1	0.100977	145
	1	147	253.701	99.2623	8.18702	237.52	269.881	112	917				Total	1.90761e+06	307							Equal variances not assumed			-2.89076	146.714	0.00442732	-2.9344	1.0151	-4.9405	-0.928304					1			182.5	248	297			248 (182.5; 297)		TROMBOCITI	0	0.0768061	161
	Total	308	252.877	78.8271	4.49159	244.038	261.715	112	917			NLR	Between Groups	656.92	1	656.92	9.26178	0.00254419			PLR	Equal variances assumed	21.3057	5.78345e-06	-4.54588	304	7.90684e-06	-43.0698	9.47447	-61.7136	-24.426				NLR	0			1.59358	2.03409	2.59459			2.03 (1.59; 2.59)			1	0.11217	147
NLR	0	161	2.28415	1.2443	0.0980645	2.09048	2.47781	0.576613	9.68421				Within Groups	21562.1	304	70.928						Equal variances not assumed			-4.39887	201.97	1.75984e-05	-43.0698	9.79112	-62.3757	-23.7639					1			1.72059	2.55947	3.78652			2.56 (1.72; 3.79)		NLR	0	0.171889	161
	1	145	5.21855	12.1662	1.01035	3.22152	7.21558	0.741935	97.5581				Total	22219	305						VSH	Equal variances assumed	64.889	3.97695e-14	-4.20477	235	3.7172e-05	-11.0056	2.61741	-16.1622	-5.84903				PLR	0			101.775	125.366	156.707			125.37 (101.78; 156.71)			1	0.375097	145
	Total	306	3.67463	8.53518	0.487924	2.71451	4.63475	0.576613	97.5581			PLR	Between Groups	141520	1	141520	20.665	7.90684e-06				Equal variances not assumed			-4.59834	169.659	8.29259e-06	-11.0056	2.39339	-15.7303	-6.28097					1			112.863	151.852	211.594			151.85 (112.86; 211.59)		PLR	0	0.11037	161
PLR	0	161	134.416	51.4387	4.05394	126.41	142.422	50.4032	432				Within Groups	2.08188e+06	304	6848.29					CRP	Equal variances assumed	37.3864	5.22957e-09	-3.18739	194	0.00167358	-14.6801	4.60568	-23.7637	-5.59646				VSH	0			6	11	15			11 (6; 15)			1	0.144316	145
	1	145	177.486	107.32	8.91244	159.869	195.102	22.7869	902.632				Total	2.2234e+06	305							Equal variances not assumed			-4.28663	185.798	2.91019e-05	-14.6801	3.42463	-21.4362	-7.92394					1			5.5	12	30			12 (5.5; 30)		VSH	0	0.161092	105
	Total	306	154.825	85.3806	4.88088	145.22	164.429	22.7869	902.632			VSH	Between Groups	7083.44	1	7083.44	17.6801	3.7172e-05																	CRP	0			1.5	2.55	4.4			2.55 (1.5; 4.4)			1	0.218731	132
VSH	0	105	12.3429	8.98806	0.877145	10.6034	14.0823	2	58				Within Groups	94151.6	235	400.645																				1			0.92	3.2	18.6			3.2 (0.92; 18.6)		CRP	0	0.376742	54
	1	132	23.3485	25.5848	2.22687	18.9432	27.7538	1	105				Total	101235	236																				FERITINA	1			75.25	191.4	509.6			191.4 (75.25; 509.6)			1	0.281349	142
	Total	237	18.4726	20.7114	1.34535	15.8221	21.123	1	105			CRP	Between Groups	8431.09	1	8431.09	10.1595	0.00167358																	LDH	1			191	291	391			291 (191; 391)		FERITINA	1	0.238393	116
CRP	0	54	5.48667	15.2418	2.07414	1.32647	9.64687	0.7	113.4				Within Groups	160996	194	829.876																			Procalcitonina	1			0.13	0.18	0.22			0.18 (0.13; 0.22)		LDH	1	0.244769	133
	1	142	20.1668	32.473	2.72507	14.7795	25.554	0.03	117.2				Total	169427	195																				D-DIMERI	1			192	277	884.5			277 (192; 884.5)		Procalcitonina	1	0.429948	54
	Total	196	16.1222	29.4764	2.10546	11.9699	20.2746	0.03	117.2																										ZILE SPITALIZARE	1			10	14	20			14 (10; 20)		D-DIMERI	1	0.372879	51
																																			scor severitate CT	1			1	2	2			2 (1; 2)		ZILE SPITALIZARE	1	0.127963	144
							Neutrofile																												IMAGISTICA-RX	1			0	0	1			0 (0; 1)		scor severitate CT	1	0.282091	82
																																			NR. TESTE	1			3	4.5	7			4.5 (3; 7)		IMAGISTICA-RX	1	0.35035	148
															Area Under the Curve																				initiere trat de la debut simptome	1			3	5	8			5 (3; 8)		NR. TESTE	1	0.216537	134
															Test Result Variable(s):	NEUTROFILE																			Nr.tratamente	1			1	2	3			2 (1; 3)		initiere trat de la debut simptome	1	0.246743	87
															Area	Std. Errora	Asymptotic Sig.b	Asymptotic 95% Confidence Interval																a. There are no valid cases for VARSTA when lot = .000. Statistics cannot be computed for this level.												Nr.tratamente	1	0.182818	146
																		Lower Bound	Upper Bound															b. There are no valid cases for GREUTATE when lot = .000. Statistics cannot be computed for this level.												*. This is a lower bound of the true significance.
															0.50015	0.0337112	0.996386	0.434077	0.566223															c. There are no valid cases for INALTIME when lot = .000. Statistics cannot be computed for this level.												a. There are no valid cases for VARSTA when lot = .000. Statistics cannot be computed for this level.
															The test result variable(s): NEUTROFILE has at least one tie between the positive actual state group and the negative actual state group. Statistics may be biased.																			d. There are no valid cases for IMC when lot = .000. Statistics cannot be computed for this level.												b. Lilliefors Significance Correction
															a. Under the nonparametric assumption																			e. There are no valid cases for FERITINA when lot = .000. Statistics cannot be computed for this level.												d. There are no valid cases for GREUTATE when lot = .000. Statistics cannot be computed for this level.
															b. Null hypothesis: true area = 0.5																			f. There are no valid cases for LDH when lot = .000. Statistics cannot be computed for this level.												e. There are no valid cases for INALTIME when lot = .000. Statistics cannot be computed for this level.
																																		g. There are no valid cases for Procalcitonina when lot = .000. Statistics cannot be computed for this level.												f. There are no valid cases for IMC when lot = .000. Statistics cannot be computed for this level.
																																		h. There are no valid cases for D-DIMERI when lot = .000. Statistics cannot be computed for this level.												g. There are no valid cases for FERITINA when lot = .000. Statistics cannot be computed for this level.
																																		i. There are no valid cases for ZILE SPITALIZARE when lot = .000. Statistics cannot be computed for this level.												h. There are no valid cases for LDH when lot = .000. Statistics cannot be computed for this level.
																																		j. There are no valid cases for scor severitate CT when lot = .000. Statistics cannot be computed for this level.												i. There are no valid cases for Procalcitonina when lot = .000. Statistics cannot be computed for this level.
																																		k. There are no valid cases for IMAGISTICA-RX when lot = .000. Statistics cannot be computed for this level.												j. There are no valid cases for D-DIMERI when lot = .000. Statistics cannot be computed for this level.
																																		l. There are no valid cases for NR. TESTE when lot = .000. Statistics cannot be computed for this level.												k. There are no valid cases for ZILE SPITALIZARE when lot = .000. Statistics cannot be computed for this level.
																																		m. There are no valid cases for initiere trat de la debut simptome when lot = .000. Statistics cannot be computed for this level.												l. There are no valid cases for scor severitate CT when lot = .000. Statistics cannot be computed for this level.
																																		n. There are no valid cases for Nr.tratamente when lot = .000. Statistics cannot be computed for this level.												m. There are no valid cases for IMAGISTICA-RX when lot = .000. Statistics cannot be computed for this level.
																																														n. There are no valid cases for NR. TESTE when lot = .000. Statistics cannot be computed for this level.
																																														o. There are no valid cases for initiere trat de la debut simptome when lot = .000. Statistics cannot be computed for this level.
																																														p. There are no valid cases for Nr.tratamente when lot = .000. Statistics cannot be computed for this level.
				Limfocite	0 e sus
														Area Under the Curve
														Test Result Variable(s):	LIMFOCITE
														Area	Std. Errora	Asymptotic Sig.b	Asymptotic 95% Confidence Interval
																	Lower Bound	Upper Bound
														0.676933	0.0310427	9.05436e-08	0.61609	0.737776
														The test result variable(s): LIMFOCITE has at least one tie between the positive actual state group and the negative actual state group. Statistics may be biased.
														a. Under the nonparametric assumption
														b. Null hypothesis: true area = 0.5
														Coordinates of the Curve
														Test Result Variable(s):	LIMFOCITE
														Positive if Greater Than or Equal Toa	Sensitivity	1 - Specificity
														-0.62	1	1	1	1.31844
														0.41	1	0.993103	1.0069	0.00689655
														0.445	1	0.97931	1.02069	0.0206897
														0.46	1	0.972414	1.02759	0.0275862
														0.51	1	0.965517	1.03448	0.0344828
														0.56	1	0.958621	1.04138	0.0413793
														0.62	0.993789	0.958621	1.03517	0.0413793
														0.68	0.993789	0.951724	1.04206	0.0482759
														0.7	0.993789	0.937931	1.05586	0.062069
														0.715	0.993789	0.931034	1.06275	0.0689655
														0.735	0.993789	0.924138	1.06965	0.0758621
														0.765	0.987578	0.924138	1.06344	0.0758621
														0.795	0.987578	0.917241	1.07034	0.0827586
														0.835	0.987578	0.910345	1.07723	0.0896552
														0.865	0.987578	0.896552	1.09103	0.103448
														0.88	0.987578	0.889655	1.09792	0.110345
														0.895	0.987578	0.882759	1.10482	0.117241
														0.915	0.987578	0.875862	1.11172	0.124138
														0.94	0.987578	0.868966	1.11861	0.131034
NLR 1 este in colt														0.97	0.987578	0.862069	1.12551	0.137931
														0.995	0.987578	0.841379	1.1462	0.158621
														1.005	0.987578	0.834483	1.15309	0.165517
														1.015	0.987578	0.827586	1.15999	0.172414
														1.03	0.981366	0.827586	1.15378	0.172414
														1.05	0.981366	0.813793	1.16757	0.186207
														1.07	0.975155	0.806897	1.16826	0.193103
														1.085	0.968944	0.8	1.16894	0.2
														1.1	0.962733	0.793103	1.16963	0.206897
														1.125	0.962733	0.786207	1.17653	0.213793
														1.15	0.962733	0.77931	1.18342	0.22069
														1.165	0.962733	0.765517	1.19722	0.234483
														1.175	0.962733	0.758621	1.20411	0.241379
														1.185	0.962733	0.751724	1.21101	0.248276
														1.195	0.956522	0.751724	1.2048	0.248276
														1.205	0.956522	0.744828	1.21169	0.255172
														1.215	0.944099	0.737931	1.20617	0.262069
														1.225	0.937888	0.731034	1.20685	0.268966
														1.235	0.925466	0.724138	1.20133	0.275862
														1.245	0.925466	0.717241	1.20822	0.282759
														1.255	0.925466	0.696552	1.22891	0.303448
														1.265	0.925466	0.689655	1.23581	0.310345
														1.275	0.925466	0.682759	1.24271	0.317241
														1.29	0.919255	0.668966	1.25029	0.331034
														1.305	0.913043	0.662069	1.25097	0.337931
														1.315	0.906832	0.662069	1.24476	0.337931
														1.325	0.89441	0.662069	1.23234	0.337931
														1.34	0.89441	0.655172	1.23924	0.344828
														1.355	0.89441	0.648276	1.24613	0.351724
														1.365	0.888199	0.641379	1.24682	0.358621
														1.375	0.881988	0.634483	1.2475	0.365517
Area Under the Curve														1.385	0.875776	0.627586	1.24819	0.372414
Test Result Variable(s):	NLR													1.395	0.863354	0.62069	1.24266	0.37931
Area	Std. Errora	Asymptotic Sig.b	Asymptotic 95% Confidence Interval											1.405	0.857143	0.613793	1.24335	0.386207
			Lower Bound	Upper Bound										1.415	0.850932	0.6	1.25093	0.4
0.623667	0.0327203	0.000187198	0.559536	0.687797										1.43	0.832298	0.586207	1.24609	0.413793
The test result variable(s): NLR has at least one tie between the positive actual state group and the negative actual state group. Statistics may be biased.														1.445	0.826087	0.57931	1.24678	0.42069
a. Under the nonparametric assumption														1.455	0.813665	0.57931	1.23435	0.42069
b. Null hypothesis: true area = 0.5														1.465	0.807453	0.572414	1.23504	0.427586
														1.48	0.807453	0.565517	1.24194	0.434483
														1.495	0.807453	0.558621	1.24883	0.441379
Coordinates of the Curve														1.505	0.807453	0.551724	1.25573	0.448276
Test Result Variable(s):	NLR													1.515	0.807453	0.544828	1.26263	0.455172
Positive if Greater Than or Equal Toa	Sensitivity	1 - Specificity												1.525	0.801242	0.537931	1.26331	0.462069
-0.423387	1	1	1	1.27509										1.535	0.795031	0.524138	1.27089	0.475862
0.582601	1	0.993789	1.00621	0.00621118										1.545	0.78882	0.517241	1.27158	0.482759
0.665262	1	0.987578	1.01242	0.0124224										1.555	0.78882	0.503448	1.28537	0.496552
0.757106	0.993103	0.987578	1.00553	0.0124224										1.565	0.78882	0.482759	1.30606	0.517241
0.783197	0.993103	0.981366	1.01174	0.0186335										1.575	0.78882	0.475862	1.31296	0.524138
0.796031	0.986207	0.981366	1.00484	0.0186335										1.585	0.776398	0.468966	1.30743	0.531034
0.827544	0.986207	0.975155	1.01105	0.0248447										1.595	0.770186	0.455172	1.31501	0.544828
0.909341	0.97931	0.975155	1.00416	0.0248447										1.605	0.763975	0.455172	1.3088	0.544828
0.990348	0.972414	0.975155	0.997259	0.0248447										1.615	0.751553	0.455172	1.29638	0.544828
1.02927	0.972414	0.968944	1.00347	0.0310559										1.625	0.745342	0.434483	1.31086	0.565517
1.05816	0.965517	0.968944	0.996573	0.0310559										1.635	0.745342	0.427586	1.31776	0.572414
1.08431	0.958621	0.968944	0.989677	0.0310559										1.645	0.73913	0.42069	1.31844	0.57931
1.09419	0.951724	0.968944	0.98278	0.0310559										1.66	0.732919	0.42069	1.31223	0.57931
1.09958	0.951724	0.962733	0.988991	0.0372671										1.675	0.720497	0.413793	1.3067	0.586207
1.10862	0.944828	0.962733	0.982095	0.0372671										1.69	0.714286	0.406897	1.30739	0.593103
1.1354	0.944828	0.956522	0.988306	0.0434783										1.705	0.701863	0.406897	1.29497	0.593103
1.15763	0.944828	0.950311	0.994517	0.0496894										1.715	0.68323	0.406897	1.27633	0.593103
1.17576	0.937931	0.950311	0.98762	0.0496894										1.725	0.68323	0.4	1.28323	0.6
1.19367	0.937931	0.944099	0.993832	0.0559006										1.735	0.677019	0.4	1.27702	0.6
1.19832	0.931034	0.944099	0.986935	0.0559006										1.7425	0.670807	0.393103	1.2777	0.606897
1.20579	0.924138	0.944099	0.980039	0.0559006										1.7475	0.664596	0.393103	1.27149	0.606897
1.21734	0.924138	0.937888	0.98625	0.0621118										1.755	0.652174	0.386207	1.26597	0.613793
1.23054	0.924138	0.931677	0.992461	0.068323										1.765	0.645963	0.37931	1.26665	0.62069
1.24275	0.924138	0.925466	0.998672	0.0745342										1.775	0.63354	0.37931	1.25423	0.62069
1.25007	0.924138	0.919255	1.00488	0.0807453										1.785	0.621118	0.372414	1.2487	0.627586
1.26169	0.924138	0.913043	1.01109	0.0869565										1.795	0.621118	0.365517	1.2556	0.634483
1.27362	0.924138	0.906832	1.01731	0.0931677										1.805	0.621118	0.351724	1.26939	0.648276
1.27606	0.924138	0.900621	1.02352	0.0993789										1.815	0.614907	0.344828	1.27008	0.655172
1.28149	0.917241	0.900621	1.01662	0.0993789										1.83	0.602484	0.344828	1.25766	0.655172
1.28941	0.917241	0.89441	1.02283	0.10559										1.85	0.590062	0.337931	1.25213	0.662069
1.29873	0.910345	0.89441	1.01593	0.10559										1.865	0.583851	0.331034	1.25282	0.668966
1.30495	0.910345	0.888199	1.02215	0.111801										1.875	0.57764	0.324138	1.2535	0.675862
1.30767	0.910345	0.881988	1.02836	0.118012										1.885	0.565217	0.317241	1.24798	0.682759
1.32782	0.910345	0.875776	1.03457	0.124224										1.895	0.559006	0.317241	1.24176	0.682759
1.34685	0.903448	0.875776	1.02767	0.124224										1.905	0.552795	0.317241	1.23555	0.682759
1.35048	0.903448	0.869565	1.03388	0.130435										1.915	0.552795	0.310345	1.24245	0.689655
1.35534	0.896552	0.869565	1.02699	0.130435										1.925	0.546584	0.310345	1.23624	0.689655
1.35826	0.889655	0.869565	1.02009	0.130435										1.935	0.534161	0.303448	1.23071	0.696552
1.36266	0.882759	0.869565	1.01319	0.130435										1.945	0.52795	0.303448	1.2245	0.696552
1.37224	0.882759	0.863354	1.0194	0.136646										1.955	0.515528	0.289655	1.22587	0.710345
1.38861	0.875862	0.863354	1.01251	0.136646										1.965	0.490683	0.275862	1.21482	0.724138
1.39986	0.875862	0.857143	1.01872	0.142857										1.975	0.490683	0.262069	1.22861	0.737931
1.40082	0.868966	0.857143	1.01182	0.142857										1.985	0.484472	0.262069	1.2224	0.737931
1.40536	0.868966	0.850932	1.01803	0.149068										2	0.478261	0.262069	1.21619	0.737931
1.41358	0.862069	0.850932	1.01114	0.149068										2.015	0.478261	0.255172	1.22309	0.744828
1.41867	0.862069	0.84472	1.01735	0.15528										2.025	0.465839	0.255172	1.21067	0.744828
1.4319	0.862069	0.838509	1.02356	0.161491										2.035	0.465839	0.248276	1.21756	0.751724
1.44765	0.862069	0.832298	1.02977	0.167702										2.045	0.453416	0.241379	1.21204	0.758621
1.46208	0.862069	0.826087	1.03598	0.173913										2.055	0.447205	0.241379	1.20583	0.758621
1.47365	0.862069	0.819876	1.04219	0.180124										2.065	0.434783	0.234483	1.2003	0.765517
1.47687	0.862069	0.813665	1.0484	0.186335										2.075	0.42236	0.234483	1.18788	0.765517
1.485	0.862069	0.807453	1.05462	0.192547										2.085	0.409938	0.22069	1.18925	0.77931
1.49668	0.862069	0.801242	1.06083	0.198758										2.1	0.403727	0.22069	1.18304	0.77931
1.51088	0.855172	0.801242	1.05393	0.198758										2.115	0.397516	0.22069	1.17683	0.77931
1.51972	0.848276	0.801242	1.04703	0.198758										2.125	0.391304	0.22069	1.17061	0.77931
1.52336	0.848276	0.795031	1.05324	0.204969										2.14	0.378882	0.22069	1.15819	0.77931
1.53119	0.848276	0.78882	1.05946	0.21118										2.155	0.372671	0.22069	1.15198	0.77931
1.53593	0.841379	0.78882	1.05256	0.21118										2.165	0.354037	0.22069	1.13335	0.77931
1.54189	0.834483	0.78882	1.04566	0.21118										2.175	0.347826	0.2	1.14783	0.8
1.54792	0.827586	0.78882	1.03877	0.21118										2.185	0.335404	0.2	1.1354	0.8
1.54968	0.82069	0.78882	1.03187	0.21118										2.195	0.335404	0.186207	1.1492	0.813793
1.5549	0.82069	0.782609	1.03808	0.217391										2.205	0.31677	0.17931	1.13746	0.82069
1.56069	0.82069	0.776398	1.04429	0.223602										2.22	0.310559	0.17931	1.13125	0.82069
1.56335	0.82069	0.770186	1.0505	0.229814										2.235	0.304348	0.17931	1.12504	0.82069
1.56991	0.813793	0.770186	1.04361	0.229814										2.25	0.279503	0.17931	1.10019	0.82069
1.58133	0.806897	0.770186	1.03671	0.229814										2.265	0.279503	0.172414	1.10709	0.827586
1.5867	0.806897	0.763975	1.04292	0.236025										2.275	0.273292	0.165517	1.10777	0.834483
1.58724	0.806897	0.757764	1.04913	0.242236										2.285	0.267081	0.165517	1.10156	0.834483
1.59067	0.806897	0.751553	1.05534	0.248447										2.295	0.267081	0.158621	1.10846	0.841379
1.59813	0.806897	0.745342	1.06155	0.254658										2.305	0.26087	0.158621	1.10225	0.841379
1.60311	0.806897	0.73913	1.06777	0.26087										2.315	0.254658	0.158621	1.09604	0.841379
1.60603	0.806897	0.732919	1.07398	0.267081										2.325	0.254658	0.151724	1.10293	0.848276
1.61515	0.8	0.732919	1.06708	0.267081										2.335	0.254658	0.144828	1.10983	0.855172
1.62624	0.793103	0.732919	1.06018	0.267081										2.345	0.248447	0.144828	1.10362	0.855172
1.63167	0.793103	0.726708	1.0664	0.273292										2.355	0.248447	0.137931	1.11052	0.862069
1.63299	0.793103	0.720497	1.07261	0.279503										2.365	0.242236	0.137931	1.1043	0.862069
1.64182	0.786207	0.720497	1.06571	0.279503										2.375	0.236025	0.131034	1.10499	0.868966
1.6558	0.77931	0.720497	1.05881	0.279503										2.385	0.236025	0.124138	1.11189	0.875862
1.66207	0.77931	0.714286	1.06502	0.285714										2.395	0.236025	0.117241	1.11878	0.882759
1.66476	0.772414	0.714286	1.05813	0.285714										2.405	0.229814	0.117241	1.11257	0.882759
1.66667	0.772414	0.714286	1.05813	0.285714										2.42	0.229814	0.110345	1.11947	0.889655
1.66791	0.765517	0.708075	1.05744	0.291925										2.44	0.217391	0.110345	1.10705	0.889655
1.67124	0.765517	0.701863	1.06365	0.298137										2.46	0.21118	0.110345	1.10084	0.889655
1.67587	0.758621	0.701863	1.05676	0.298137										2.475	0.204969	0.110345	1.09462	0.889655
1.67946	0.758621	0.695652	1.06297	0.304348										2.49	0.198758	0.103448	1.09531	0.896552
1.68325	0.751724	0.695652	1.05607	0.304348										2.505	0.198758	0.0965517	1.10221	0.903448
1.6956	0.751724	0.689441	1.06228	0.310559										2.52	0.192547	0.0965517	1.09599	0.903448
1.70901	0.751724	0.68323	1.06849	0.31677										2.56	0.180124	0.0965517	1.08357	0.903448
1.7167	0.751724	0.677019	1.07471	0.322981										2.6	0.173913	0.0965517	1.07736	0.903448
1.72665	0.744828	0.677019	1.06781	0.322981										2.62	0.167702	0.0965517	1.07115	0.903448
1.73364	0.744828	0.670807	1.07402	0.329193										2.635	0.161491	0.0965517	1.06494	0.903448
1.7353	0.744828	0.664596	1.08023	0.335404										2.65	0.15528	0.0965517	1.05873	0.903448
1.73849	0.737931	0.664596	1.07333	0.335404										2.67	0.142857	0.0965517	1.04631	0.903448
1.74226	0.737931	0.658385	1.07955	0.341615										2.685	0.136646	0.0965517	1.04009	0.903448
1.75816	0.731034	0.658385	1.07265	0.341615										2.75	0.130435	0.0896552	1.04078	0.910345
1.7759	0.731034	0.652174	1.07886	0.347826										2.815	0.124224	0.0827586	1.04146	0.917241
1.78394	0.724138	0.652174	1.07196	0.347826										2.855	0.124224	0.0689655	1.05526	0.931034
1.79009	0.724138	0.645963	1.07818	0.354037										2.895	0.118012	0.0689655	1.04905	0.931034
1.79507	0.724138	0.639752	1.08439	0.360248										2.905	0.111801	0.0689655	1.04284	0.931034
1.8001	0.717241	0.639752	1.07749	0.360248										2.915	0.10559	0.0689655	1.03662	0.931034
1.80696	0.710345	0.639752	1.07059	0.360248										2.925	0.0993789	0.0689655	1.03041	0.931034
1.82214	0.703448	0.639752	1.0637	0.360248										2.965	0.0931677	0.0689655	1.0242	0.931034
1.83389	0.696552	0.639752	1.0568	0.360248										3.015	0.0807453	0.0689655	1.01178	0.931034
1.83686	0.689655	0.639752	1.0499	0.360248										3.04	0.0745342	0.062069	1.01247	0.937931
1.83798	0.689655	0.63354	1.05611	0.36646										3.06	0.068323	0.062069	1.00625	0.937931
1.84219	0.689655	0.627329	1.06233	0.372671										3.105	0.0621118	0.0551724	1.00694	0.944828
1.85363	0.682759	0.627329	1.05543	0.372671										3.16	0.0559006	0.0551724	1.00073	0.944828
1.86168	0.675862	0.627329	1.04853	0.372671										3.195	0.0559006	0.0482759	1.00762	0.951724
1.86951	0.668966	0.627329	1.04164	0.372671										3.22	0.0559006	0.0413793	1.01452	0.958621
1.88942	0.668966	0.621118	1.04785	0.378882										3.235	0.0496894	0.0413793	1.00831	0.958621
1.90706	0.668966	0.614907	1.05406	0.385093										3.245	0.0496894	0.0344828	1.01521	0.965517
1.91354	0.668966	0.608696	1.06027	0.391304										3.275	0.0434783	0.0344828	1.009	0.965517
1.91752	0.668966	0.602484	1.06648	0.397516										3.305	0.0372671	0.0344828	1.00278	0.965517
1.92104	0.662069	0.602484	1.05958	0.397516										3.32	0.0310559	0.0344828	0.996573	0.965517
1.9222	0.655172	0.602484	1.05269	0.397516										3.355	0.0248447	0.0344828	0.990362	0.965517
1.92336	0.648276	0.602484	1.04579	0.397516										3.39	0.0186335	0.0344828	0.984151	0.965517
1.92502	0.648276	0.596273	1.052	0.403727										3.435	0.0186335	0.0275862	0.991047	0.972414
1.92711	0.641379	0.596273	1.04511	0.403727										3.485	0.0186335	0.0206897	0.997944	0.97931
1.92967	0.641379	0.590062	1.05132	0.409938										3.51	0.0124224	0.0206897	0.991733	0.97931
1.93099	0.641379	0.583851	1.05753	0.416149										3.565	0.00621118	0.0206897	0.985522	0.97931
1.93139	0.641379	0.57764	1.06374	0.42236										4.09	0.00621118	0.0137931	0.992418	0.986207
1.93761	0.641379	0.571429	1.06995	0.428571										4.765	0.00621118	0.00689655	0.999315	0.993103
1.94424	0.641379	0.565217	1.07616	0.434783										5.53	0	0.00689655	0.993103	0.993103
1.9478	0.641379	0.559006	1.08237	0.440994										7.1	0	0	1	1
1.95455	0.641379	0.552795	1.08858	0.447205		PLR								The test result variable(s): LIMFOCITE has at least one tie between the positive actual state group and the negative actual state group.				1
1.95865	0.641379	0.546584	1.0948	0.453416										a. The smallest cutoff value is the minimum observed test value minus 1, and the largest cutoff value is the maximum observed test value plus 1. All the other cutoff values are the averages of two consecutive ordered observed test values.			VSH	1
1.96691	0.634483	0.546584	1.0879	0.453416
1.97492	0.634483	0.540373	1.09411	0.459627
1.97542	0.627586	0.540373	1.08721	0.459627
1.97664	0.627586	0.534161	1.09342	0.465839
1.97901	0.627586	0.52795	1.09964	0.47205
1.98359	0.627586	0.521739	1.10585	0.478261
1.98775	0.627586	0.515528	1.11206	0.484472
1.99761	0.62069	0.515528	1.10516	0.484472
2.01653	0.62069	0.509317	1.11137	0.490683
2.02899	0.613793	0.509317	1.10448	0.490683
2.03267	0.613793	0.503106	1.11069	0.496894
2.0401	0.613793	0.496894	1.1169	0.503106
2.04709	0.606897	0.496894	1.11	0.503106
2.04881	0.606897	0.490683	1.11621	0.509317
2.05663	0.606897	0.484472	1.12242	0.515528
2.06777	0.606897	0.478261	1.12864	0.521739
2.07228	0.606897	0.47205	1.13485	0.52795
2.07558	0.606897	0.465839	1.14106	0.534161
2.07852	0.606897	0.459627	1.14727	0.540373
2.08076	0.6	0.459627	1.14037	0.540373
2.09372	0.593103	0.459627	1.13348	0.540373
2.10827	0.593103	0.453416	1.13969	0.546584
2.11342	0.586207	0.453416	1.13279	0.546584
2.13026	0.586207	0.447205	1.139	0.552795
2.15226	0.57931	0.447205	1.13211	0.552795
2.16765	0.57931	0.440994	1.13832	0.559006
2.17882	0.57931	0.434783	1.14453	0.565217
2.18448	0.572414	0.434783	1.13763	0.565217	Area Under the Curve
2.19702	0.572414	0.428571	1.14384	0.571429	Test Result Variable(s):	PLR
2.20961	0.572414	0.42236	1.15005	0.57764	Area	Std. Errora	Asymptotic Sig.b	Asymptotic 95% Confidence Interval
2.21518	0.572414	0.416149	1.15626	0.583851				Lower Bound	Upper Bound								Area Under the Curve
2.21981	0.572414	0.409938	1.16248	0.590062	0.640244	0.0319687	2.27071e-05	0.577587	0.702902								Test Result Variable(s):	VSH
2.22288	0.565517	0.409938	1.15558	0.590062	The test result variable(s): PLR has at least one tie between the positive actual state group and the negative actual state group. Statistics may be biased.												Area	Std. Errora	Asymptotic Sig.b	Asymptotic 95% Confidence Interval
2.2377	0.565517	0.403727	1.16179	0.596273	a. Under the nonparametric assumption															Lower Bound	Upper Bound
2.25817	0.565517	0.397516	1.168	0.602484	b. Null hypothesis: true area = 0.5												0.56811	0.0372117	0.0717821	0.495176	0.641043
2.26652	0.565517	0.391304	1.17421	0.608696													The test result variable(s): VSH has at least one tie between the positive actual state group and the negative actual state group. Statistics may be biased.
2.26912	0.565517	0.385093	1.18042	0.614907													a. Under the nonparametric assumption
2.2707	0.558621	0.385093	1.17353	0.614907	Coordinates of the Curve												b. Null hypothesis: true area = 0.5
2.28681	0.558621	0.378882	1.17974	0.621118	Test Result Variable(s):	PLR						CRP
2.30341	0.558621	0.372671	1.18595	0.627329	Positive if Greater Than or Equal Toa	Sensitivity	1 - Specificity
2.30631	0.558621	0.36646	1.19216	0.63354	21.7869	1	1	1	1.25509
2.30882	0.558621	0.360248	1.19837	0.639752	36.5951	0.993103	1	0.993103	0
2.31046	0.558621	0.354037	1.20458	0.645963	53.2344	0.993103	0.993789	0.999315	0.00621118
2.31935	0.558621	0.347826	1.21079	0.652174	57.2715	0.993103	0.987578	1.00553	0.0124224
2.33221	0.558621	0.341615	1.21701	0.658385	59.0721	0.993103	0.981366	1.01174	0.0186335
2.34707	0.558621	0.335404	1.22322	0.664596	59.8333	0.993103	0.975155	1.01795	0.0248447
2.35775	0.558621	0.329193	1.22943	0.670807	63.4061	0.993103	0.968944	1.02416	0.0310559
2.3595	0.558621	0.322981	1.23564	0.677019	67.8442	0.986207	0.968944	1.01726	0.0310559
2.36134	0.558621	0.31677	1.24185	0.68323	69.6344	0.97931	0.968944	1.01037	0.0310559
2.36304	0.551724	0.31677	1.23495	0.68323	70.6333	0.97931	0.962733	1.01658	0.0372671
2.37224	0.551724	0.310559	1.24117	0.689441	71.6231	0.972414	0.962733	1.00968	0.0372671
2.38673	0.551724	0.304348	1.24738	0.695652	73.6269	0.972414	0.956522	1.01589	0.0434783
2.39525	0.551724	0.298137	1.25359	0.701863	75.0029	0.972414	0.950311	1.0221	0.0496894
2.39967	0.551724	0.291925	1.2598	0.708075	75.7478	0.965517	0.950311	1.01521	0.0496894
2.40463	0.544828	0.291925	1.2529	0.708075	76.822	0.958621	0.950311	1.00831	0.0496894
2.42166	0.537931	0.291925	1.24601	0.708075	77.607	0.958621	0.944099	1.01452	0.0559006
2.44448	0.531034	0.291925	1.23911	0.708075	78.3323	0.951724	0.944099	1.00762	0.0559006
2.47109	0.531034	0.285714	1.24532	0.714286	78.8089	0.944828	0.944099	1.00073	0.0559006
2.49082	0.531034	0.279503	1.25153	0.720497	79.3957	0.944828	0.937888	1.00694	0.0621118
2.49322	0.531034	0.273292	1.25774	0.726708	80.067	0.944828	0.931677	1.01315	0.068323
2.50249	0.524138	0.273292	1.25085	0.726708	80.8402	0.944828	0.925466	1.01936	0.0745342
2.52265	0.517241	0.273292	1.24395	0.726708	81.5788	0.944828	0.919255	1.02557	0.0807453
2.53456	0.510345	0.273292	1.23705	0.726708	81.9286	0.944828	0.913043	1.03178	0.0869565
2.54094	0.503448	0.273292	1.23016	0.726708	82.6299	0.944828	0.906832	1.038	0.0931677
2.5534	0.503448	0.267081	1.23637	0.732919	83.2251	0.944828	0.900621	1.04421	0.0993789
2.56031	0.496552	0.267081	1.22947	0.732919	83.9612	0.937931	0.900621	1.03731	0.0993789
2.57148	0.496552	0.26087	1.23568	0.73913	84.7435	0.937931	0.89441	1.04352	0.10559
2.58521	0.496552	0.254658	1.24189	0.745342	85.2731	0.937931	0.888199	1.04973	0.111801			Area Under the Curve
2.5916	0.489655	0.254658	1.235	0.745342	85.8846	0.937931	0.881988	1.05594	0.118012			Test Result Variable(s):	CRP
2.59867	0.489655	0.248447	1.24121	0.751553	86.1298	0.937931	0.875776	1.06215	0.124224			Area	Std. Errora	Asymptotic Sig.b	Asymptotic 95% Confidence Interval
2.62883	0.482759	0.248447	1.23431	0.751553	86.1765	0.931034	0.875776	1.05526	0.124224						Lower Bound	Upper Bound
2.6608	0.475862	0.248447	1.22741	0.751553	86.3072	0.924138	0.875776	1.04836	0.124224			0.556534	0.0397946	0.221777	0.478538	0.63453
2.66747	0.468966	0.242236	1.22673	0.757764	86.5155	0.917241	0.875776	1.04146	0.124224			The test result variable(s): CRP has at least one tie between the positive actual state group and the negative actual state group. Statistics may be biased.
2.66975	0.468966	0.236025	1.23294	0.763975	87.1931	0.910345	0.875776	1.03457	0.124224			a. Under the nonparametric assumption
2.67453	0.462069	0.236025	1.22604	0.763975	88.0442	0.910345	0.869565	1.04078	0.130435			b. Null hypothesis: true area = 0.5
2.69605	0.455172	0.236025	1.21915	0.763975	88.5329	0.910345	0.863354	1.04699	0.136646
2.71767	0.455172	0.229814	1.22536	0.770186	88.8374	0.910345	0.857143	1.0532	0.142857
2.7226	0.455172	0.223602	1.23157	0.776398	89.1716	0.903448	0.857143	1.04631	0.142857
2.74071	0.455172	0.217391	1.23778	0.782609	89.5868	0.903448	0.850932	1.05252	0.149068
2.75752	0.455172	0.21118	1.24399	0.78882	90.2747	0.903448	0.84472	1.05873	0.15528
2.76083	0.455172	0.204969	1.2502	0.795031	90.7784	0.903448	0.838509	1.06494	0.161491
2.77126	0.455172	0.198758	1.25641	0.801242	91.1476	0.896552	0.838509	1.05804	0.161491
2.7984	0.455172	0.192547	1.26263	0.807453	91.6967	0.896552	0.832298	1.06425	0.167702
2.82028	0.455172	0.186335	1.26884	0.813665	91.9467	0.889655	0.832298	1.05736	0.167702
2.82316	0.448276	0.186335	1.26194	0.813665	92.0472	0.889655	0.826087	1.06357	0.173913
2.82611	0.448276	0.180124	1.26815	0.819876	92.209	0.889655	0.819876	1.06978	0.180124
2.83874	0.434483	0.180124	1.25436	0.819876	92.5857	0.882759	0.819876	1.06288	0.180124
2.85002	0.427586	0.180124	1.24746	0.819876	93.3395	0.882759	0.813665	1.06909	0.186335
2.853	0.42069	0.180124	1.24057	0.819876	93.8976	0.875862	0.813665	1.0622	0.186335
2.85797	0.42069	0.173913	1.24678	0.826087	93.9871	0.875862	0.807453	1.06841	0.192547
2.86788	0.42069	0.167702	1.25299	0.832298	94.104	0.862069	0.807453	1.05462	0.192547
2.87602	0.42069	0.161491	1.2592	0.838509	95.0914	0.855172	0.807453	1.04772	0.192547
2.88589	0.42069	0.15528	1.26541	0.84472	96.1781	0.855172	0.801242	1.05393	0.198758
2.89681	0.413793	0.15528	1.25851	0.84472	96.4791	0.855172	0.795031	1.06014	0.204969
2.90149	0.413793	0.149068	1.26472	0.850932	96.8426	0.855172	0.78882	1.06635	0.21118
2.90636	0.406897	0.149068	1.25783	0.850932	97.1976	0.855172	0.782609	1.07256	0.217391
2.9293	0.406897	0.142857	1.26404	0.857143	97.3548	0.848276	0.782609	1.06567	0.217391
2.95174	0.4	0.142857	1.25714	0.857143	97.4298	0.841379	0.782609	1.05877	0.217391
2.9598	0.393103	0.142857	1.25025	0.857143	98.1875	0.834483	0.782609	1.05187	0.217391
2.96709	0.393103	0.136646	1.25646	0.863354	98.9615	0.827586	0.776398	1.05119	0.223602
2.97106	0.393103	0.130435	1.26267	0.869565	99.0242	0.827586	0.770186	1.0574	0.229814
2.98962	0.393103	0.124224	1.26888	0.875776	99.5192	0.827586	0.763975	1.06361	0.236025
3.02241	0.393103	0.118012	1.27509	0.881988	100	0.827586	0.757764	1.06982	0.242236
3.04571	0.386207	0.118012	1.26819	0.881988	100.347	0.82069	0.757764	1.06293	0.242236
3.05793	0.386207	0.111801	1.27441	0.888199	100.742	0.813793	0.757764	1.05603	0.242236
3.06583	0.37931	0.111801	1.26751	0.888199	101.283	0.813793	0.751553	1.06224	0.248447
3.07462	0.372414	0.111801	1.26061	0.888199	101.816	0.813793	0.745342	1.06845	0.254658
3.09742	0.365517	0.111801	1.25372	0.888199	102.305	0.813793	0.73913	1.07466	0.26087
3.12351	0.358621	0.111801	1.24682	0.888199	102.797	0.813793	0.732919	1.08087	0.267081
3.13989	0.358621	0.10559	1.25303	0.89441	103.014	0.806897	0.732919	1.07398	0.267081
3.14799	0.358621	0.0993789	1.25924	0.900621	103.238	0.806897	0.726708	1.08019	0.273292
3.15374	0.358621	0.0931677	1.26545	0.906832	103.291	0.806897	0.720497	1.0864	0.279503
3.16064	0.351724	0.0931677	1.25856	0.906832	103.294	0.806897	0.714286	1.09261	0.285714
3.16393	0.344828	0.0931677	1.25166	0.906832	103.372	0.806897	0.708075	1.09882	0.291925
3.16536	0.337931	0.0931677	1.24476	0.906832	103.593	0.8	0.708075	1.09193	0.291925
3.18099	0.331034	0.0931677	1.23787	0.906832	103.878	0.793103	0.708075	1.08503	0.291925
3.23171	0.324138	0.0931677	1.23097	0.906832	104.081	0.793103	0.701863	1.09124	0.298137
3.28282	0.324138	0.0869565	1.23718	0.913043	104.156	0.786207	0.701863	1.08434	0.298137
3.29853	0.324138	0.0807453	1.24339	0.919255	104.184	0.786207	0.695652	1.09055	0.304348
3.34398	0.317241	0.0807453	1.2365	0.919255	104.448	0.77931	0.695652	1.08366	0.304348
3.39565	0.310345	0.0807453	1.2296	0.919255	105.249	0.77931	0.689441	1.08987	0.310559
3.40566	0.303448	0.0807453	1.2227	0.919255	105.909	0.77931	0.68323	1.09608	0.31677
3.42374	0.296552	0.0807453	1.21581	0.919255	106.133	0.77931	0.677019	1.10229	0.322981
3.4631	0.296552	0.0745342	1.22202	0.925466	106.756	0.772414	0.677019	1.0954	0.322981
3.50245	0.289655	0.0745342	1.21512	0.925466	108.251	0.765517	0.677019	1.0885	0.322981
3.52302	0.282759	0.0745342	1.20822	0.925466	109.977	0.765517	0.670807	1.09471	0.329193
3.53784	0.275862	0.0745342	1.20133	0.925466	110.812	0.758621	0.670807	1.08781	0.329193
3.58014	0.268966	0.0745342	1.19443	0.925466	110.986	0.758621	0.664596	1.09402	0.335404
3.63165	0.262069	0.0745342	1.18753	0.925466	111.087	0.751724	0.664596	1.08713	0.335404
3.67865	0.262069	0.068323	1.19375	0.931677	111.297	0.751724	0.658385	1.09334	0.341615
3.74182	0.255172	0.068323	1.18685	0.931677	111.829	0.751724	0.652174	1.09955	0.347826
3.78163	0.255172	0.0621118	1.19306	0.937888	112.518	0.751724	0.645963	1.10576	0.354037
3.8063	0.248276	0.0621118	1.18616	0.937888	112.997	0.744828	0.645963	1.09886	0.354037
3.84068	0.248276	0.0559006	1.19238	0.944099	113.516	0.744828	0.639752	1.10508	0.360248
3.86312	0.248276	0.0496894	1.19859	0.950311	114.094	0.744828	0.63354	1.11129	0.36646
3.8721	0.241379	0.0496894	1.19169	0.950311	114.516	0.737931	0.63354	1.10439	0.36646
3.89154	0.234483	0.0496894	1.18479	0.950311	114.747	0.731034	0.63354	1.09749	0.36646
3.91014	0.227586	0.0496894	1.1779	0.950311	114.771	0.724138	0.63354	1.0906	0.36646
3.92254	0.22069	0.0496894	1.171	0.950311	114.854	0.724138	0.627329	1.09681	0.372671
3.96732	0.213793	0.0496894	1.1641	0.950311	115.077	0.724138	0.621118	1.10302	0.378882
4.01695	0.206897	0.0496894	1.15721	0.950311	115.264	0.724138	0.614907	1.10923	0.385093
4.05318	0.2	0.0496894	1.15031	0.950311	115.314	0.717241	0.614907	1.10233	0.385093
4.0937	0.193103	0.0496894	1.14341	0.950311	115.514	0.717241	0.608696	1.10855	0.391304
4.14538	0.186207	0.0496894	1.13652	0.950311	115.866	0.717241	0.602484	1.11476	0.397516
4.1854	0.186207	0.0434783	1.14273	0.956522	116.053	0.717241	0.596273	1.12097	0.403727
4.20299	0.17931	0.0434783	1.13583	0.956522	116.207	0.717241	0.590062	1.12718	0.409938
4.23143	0.17931	0.0372671	1.14204	0.962733	117.207	0.717241	0.583851	1.13339	0.416149
4.27239	0.172414	0.0372671	1.13515	0.962733	118.257	0.717241	0.57764	1.1396	0.42236
4.31473	0.165517	0.0372671	1.12825	0.962733	118.518	0.717241	0.571429	1.14581	0.428571
4.36827	0.158621	0.0372671	1.12135	0.962733	118.984	0.710345	0.571429	1.13892	0.428571
4.42	0.151724	0.0372671	1.11446	0.962733	119.464	0.703448	0.571429	1.13202	0.428571
4.64692	0.151724	0.0310559	1.12067	0.968944	119.721	0.703448	0.565217	1.13823	0.434783
4.96791	0.144828	0.0310559	1.11377	0.968944	120.217	0.703448	0.559006	1.14444	0.440994
5.15693	0.137931	0.0310559	1.10688	0.968944	120.691	0.703448	0.552795	1.15065	0.447205
5.66085	0.131034	0.0310559	1.09998	0.968944	120.917	0.696552	0.552795	1.14376	0.447205
6.11109	0.124138	0.0310559	1.09308	0.968944	121.263	0.689655	0.552795	1.13686	0.447205
6.38227	0.117241	0.0310559	1.08619	0.968944	121.829	0.689655	0.546584	1.14307	0.453416
6.7212	0.117241	0.0248447	1.0924	0.975155	122.324	0.682759	0.546584	1.13617	0.453416
6.83194	0.110345	0.0248447	1.0855	0.975155	122.65	0.682759	0.540373	1.14239	0.459627
6.93881	0.103448	0.0248447	1.0786	0.975155	122.96	0.675862	0.540373	1.13549	0.459627
7.23839	0.103448	0.0186335	1.08481	0.981366	123.339	0.675862	0.534161	1.1417	0.465839
7.72642	0.103448	0.0124224	1.09103	0.987578	123.541	0.668966	0.534161	1.1348	0.465839
8.26596	0.0965517	0.0124224	1.08413	0.987578	123.801	0.668966	0.52795	1.14102	0.47205
8.5639	0.0896552	0.0124224	1.07723	0.987578	124.094	0.668966	0.521739	1.14723	0.478261
8.78885	0.0896552	0.00621118	1.08344	0.993789	124.388	0.668966	0.515528	1.15344	0.484472
9.03595	0.0827586	0.00621118	1.07655	0.993789	124.766	0.668966	0.509317	1.15965	0.490683
9.35697	0.0758621	0.00621118	1.06965	0.993789	125.13	0.668966	0.503106	1.16586	0.496894
9.65403	0.0689655	0.00621118	1.06275	0.993789	125.646	0.668966	0.496894	1.17207	0.503106
9.88756	0.0689655	0	1.06897	1	126.068	0.668966	0.490683	1.17828	0.509317
10.0909	0.062069	0	1.06207	1	126.263	0.668966	0.484472	1.18449	0.515528
10.1788	0.0551724	0	1.05517	1	126.338	0.668966	0.478261	1.1907	0.521739
13.2012	0.0482759	0	1.04828	1	126.653	0.662069	0.478261	1.18381	0.521739
17.1512	0.0413793	0	1.04138	1	127.64	0.662069	0.47205	1.19002	0.52795
28.4027	0.0344828	0	1.03448	1	129.899	0.648276	0.47205	1.17623	0.52795
39.6897	0.0275862	0	1.02759	1	131.49	0.641379	0.47205	1.16933	0.52795
42.5414	0.0206897	0	1.02069	1	131.758	0.641379	0.465839	1.17554	0.534161
67.6549	0.0137931	0	1.01379	1	132.043	0.634483	0.465839	1.16864	0.534161
94.2629	0.00689655	0	1.0069	1	132.114	0.634483	0.459627	1.17486	0.540373
98.5581	0	0	1	1	132.35	0.627586	0.459627	1.16796	0.540373
The test result variable(s): NLR has at least one tie between the positive actual state group and the negative actual state group.					132.569	0.62069	0.459627	1.16106	0.540373
a. The smallest cutoff value is the minimum observed test value minus 1, and the largest cutoff value is the maximum observed test value plus 1. All the other cutoff values are the averages of two consecutive ordered observed test values.					132.664	0.62069	0.453416	1.16727	0.546584
					132.83	0.62069	0.447205	1.17348	0.552795
					132.991	0.613793	0.447205	1.16659	0.552795
					133.108	0.606897	0.447205	1.15969	0.552795
					133.716	0.606897	0.440994	1.1659	0.559006
					134.574	0.6	0.440994	1.15901	0.559006
					135.005	0.6	0.434783	1.16522	0.565217
					135.159	0.6	0.428571	1.17143	0.571429
					135.232	0.6	0.42236	1.17764	0.57764
					135.344	0.6	0.416149	1.18385	0.583851
					136.042	0.6	0.409938	1.19006	0.590062
					136.707	0.6	0.403727	1.19627	0.596273
					136.738	0.6	0.397516	1.20248	0.602484
					136.77	0.6	0.391304	1.2087	0.608696
					136.98	0.6	0.385093	1.21491	0.614907
					137.203	0.593103	0.385093	1.20801	0.614907
					137.458	0.593103	0.378882	1.21422	0.621118
					137.851	0.593103	0.372671	1.22043	0.627329
					138.114	0.593103	0.36646	1.22664	0.63354
					138.304	0.593103	0.360248	1.23286	0.639752
					138.606	0.586207	0.360248	1.22596	0.639752
					139.164	0.57931	0.360248	1.21906	0.639752
					140.329	0.572414	0.360248	1.21217	0.639752
					141.292	0.572414	0.354037	1.21838	0.645963
					141.721	0.565517	0.354037	1.21148	0.645963
					142.241	0.558621	0.354037	1.20458	0.645963
					142.552	0.558621	0.347826	1.21079	0.652174
					142.782	0.558621	0.341615	1.21701	0.658385
					144.517	0.558621	0.335404	1.22322	0.664596
					146.185	0.551724	0.335404	1.21632	0.664596
					146.314	0.537931	0.335404	1.20253	0.664596
					146.846	0.531034	0.335404	1.19563	0.664596
					147.567	0.531034	0.329193	1.20184	0.670807
					147.971	0.531034	0.322981	1.20805	0.677019
					148.305	0.524138	0.322981	1.20116	0.677019
					148.516	0.524138	0.31677	1.20737	0.68323
					148.69	0.524138	0.310559	1.21358	0.689441
					149.249	0.517241	0.310559	1.20668	0.689441
					149.968	0.517241	0.304348	1.21289	0.695652
					150.698	0.510345	0.304348	1.206	0.695652
					151.501	0.503448	0.304348	1.1991	0.695652
					151.857	0.496552	0.304348	1.1922	0.695652
					152.085	0.496552	0.298137	1.19842	0.701863
					152.397	0.496552	0.291925	1.20463	0.708075
					152.59	0.496552	0.285714	1.21084	0.714286
					153.62	0.496552	0.279503	1.21705	0.720497
					154.809	0.496552	0.273292	1.22326	0.726708
					155.122	0.496552	0.267081	1.22947	0.732919
					155.211	0.496552	0.26087	1.23568	0.73913
					155.402	0.489655	0.26087	1.22879	0.73913
					156.131	0.489655	0.254658	1.235	0.745342
					157.227	0.489655	0.248447	1.24121	0.751553
					158.306	0.482759	0.248447	1.23431	0.751553
					158.92	0.475862	0.248447	1.22741	0.751553
					159.033	0.468966	0.248447	1.22052	0.751553
					159.353	0.468966	0.242236	1.22673	0.757764
					159.94	0.468966	0.236025	1.23294	0.763975
					160.305	0.462069	0.236025	1.22604	0.763975
					160.572	0.462069	0.229814	1.23226	0.770186
					161.829	0.455172	0.229814	1.22536	0.770186
					163.074	0.448276	0.229814	1.21846	0.770186
					164.053	0.448276	0.223602	1.22467	0.776398
					164.829	0.434483	0.223602	1.21088	0.776398
					165.18	0.434483	0.217391	1.21709	0.782609
					165.571	0.427586	0.217391	1.21019	0.782609
					165.67	0.427586	0.21118	1.21641	0.78882
					165.945	0.427586	0.204969	1.22262	0.795031
					166.246	0.427586	0.198758	1.22883	0.801242
					167.009	0.427586	0.192547	1.23504	0.807453
					167.813	0.427586	0.186335	1.24125	0.813665
					168.426	0.42069	0.186335	1.23435	0.813665
					169.335	0.42069	0.180124	1.24057	0.819876
					170.398	0.413793	0.180124	1.23367	0.819876
					171.241	0.406897	0.180124	1.22677	0.819876
					171.517	0.406897	0.173913	1.23298	0.826087
					171.616	0.4	0.173913	1.22609	0.826087
					172.434	0.4	0.167702	1.2323	0.832298
					173.63	0.4	0.161491	1.23851	0.838509
					174.266	0.393103	0.161491	1.23161	0.838509
					174.895	0.393103	0.15528	1.23782	0.84472
					175.571	0.386207	0.15528	1.23093	0.84472
					176.296	0.386207	0.149068	1.23714	0.850932
					177.562	0.37931	0.149068	1.23024	0.850932
					178.97	0.37931	0.142857	1.23645	0.857143
					179.844	0.37931	0.136646	1.24266	0.863354
					181.268	0.37931	0.130435	1.24888	0.869565
					182.476	0.37931	0.124224	1.25509	0.875776
					182.858	0.372414	0.124224	1.24819	0.875776
					183.314	0.365517	0.124224	1.24129	0.875776
					183.504	0.365517	0.118012	1.2475	0.881988
					184.458	0.358621	0.118012	1.24061	0.881988
					185.887	0.358621	0.111801	1.24682	0.888199
					186.618	0.351724	0.111801	1.23992	0.888199
					187.171	0.344828	0.111801	1.23303	0.888199
					188.235	0.337931	0.111801	1.22613	0.888199
					189.277	0.331034	0.111801	1.21923	0.888199
					189.756	0.331034	0.10559	1.22544	0.89441
					190.477	0.331034	0.0993789	1.23166	0.900621
					191.513	0.324138	0.0993789	1.22476	0.900621
					192.121	0.317241	0.0993789	1.21786	0.900621
					192.696	0.310345	0.0993789	1.21097	0.900621
					193.291	0.303448	0.0993789	1.20407	0.900621
					193.546	0.303448	0.0931677	1.21028	0.906832
					195.611	0.296552	0.0931677	1.20338	0.906832
					197.967	0.296552	0.0869565	1.2096	0.913043
					198.981	0.296552	0.0807453	1.21581	0.919255
					199.794	0.296552	0.0745342	1.22202	0.925466
					200.413	0.296552	0.068323	1.22823	0.931677
					200.975	0.296552	0.0621118	1.23444	0.937888
					201.343	0.289655	0.0621118	1.22754	0.937888
					202.252	0.282759	0.0621118	1.22065	0.937888
					203.394	0.282759	0.0559006	1.22686	0.944099
					204.374	0.275862	0.0559006	1.21996	0.944099
					204.905	0.268966	0.0559006	1.21306	0.944099
					204.933	0.262069	0.0559006	1.20617	0.944099
					205.296	0.255172	0.0559006	1.19927	0.944099
					208.614	0.255172	0.0496894	1.20548	0.950311
					212.464	0.248276	0.0496894	1.19859	0.950311
					213.892	0.241379	0.0496894	1.19169	0.950311
					214.859	0.241379	0.0434783	1.1979	0.956522
					216.329	0.241379	0.0372671	1.20411	0.962733
					217.446	0.234483	0.0372671	1.19722	0.962733
					219.319	0.227586	0.0372671	1.19032	0.962733
					224.094	0.22069	0.0372671	1.18342	0.962733
					227.286	0.213793	0.0372671	1.17653	0.962733
					228.602	0.213793	0.0310559	1.18274	0.968944
					230.406	0.206897	0.0310559	1.17584	0.968944
					231.615	0.206897	0.0248447	1.18205	0.975155
					232.588	0.2	0.0248447	1.17516	0.975155
					233.313	0.193103	0.0248447	1.16826	0.975155
					234.001	0.186207	0.0248447	1.16136	0.975155
					235.528	0.186207	0.0186335	1.16757	0.981366
					237.504	0.17931	0.0186335	1.16068	0.981366
					240.76	0.172414	0.0186335	1.15378	0.981366
					244.67	0.165517	0.0186335	1.14688	0.981366
					247.689	0.158621	0.0186335	1.13999	0.981366
					249.408	0.151724	0.0186335	1.13309	0.981366
					252.739	0.144828	0.0186335	1.12619	0.981366
					256.19	0.137931	0.0186335	1.1193	0.981366
					262.086	0.131034	0.0186335	1.1124	0.981366
					267.991	0.124138	0.0186335	1.1055	0.981366
					269.765	0.117241	0.0186335	1.09861	0.981366
					274.276	0.110345	0.0186335	1.09171	0.981366
					278.607	0.110345	0.0124224	1.09792	0.987578
					281.575	0.103448	0.0124224	1.09103	0.987578
					288.03	0.0965517	0.0124224	1.08413	0.987578
					293.333	0.0896552	0.0124224	1.07723	0.987578
					294.05	0.0827586	0.0124224	1.07034	0.987578
					294.93	0.0758621	0.0124224	1.06344	0.987578
					296.839	0.0689655	0.0124224	1.05654	0.987578
					300.432	0.062069	0.0124224	1.04965	0.987578
					306.637	0.0551724	0.0124224	1.04275	0.987578
					313.705	0.0482759	0.0124224	1.03585	0.987578
					321.099	0.0413793	0.0124224	1.02896	0.987578
					361.711	0.0344828	0.0124224	1.02206	0.987578
					415.123	0.0344828	0.00621118	1.02827	0.993789
					436.635	0.0344828	0	1.03448	1
					444.516	0.0275862	0	1.02759	1
					457.972	0.0206897	0	1.02069	1
					588.535	0.0137931	0	1.01379	1
					805.76	0.00689655	0	1.0069	1
					903.632	0	0	1	1
					The test result variable(s): PLR has at least one tie between the positive actual state group and the negative actual state group.			1	1
					a. The smallest cutoff value is the minimum observed test value minus 1, and the largest cutoff value is the maximum observed test value plus 1. All the other cutoff values are the averages of two consecutive ordered observed test values.			1	1
Numai pacientii cu COVID
Genul
Descriptives
		N	Mean	Std. Deviation	Std. Error	95% Confidence Interval for Mean		Minimum	Maximum		ANOVA
						Lower Bound	Upper Bound						Sum of Squares	df	Mean Square	F	Sig.				Independent Samples Test
VARSTA	0=F	79	46.5823	16.1298	1.81474	42.9694	50.1951	19	82		VARSTA	Between Groups	769.58	1	769.58	0.556267	0.82						Levene's Test for Equality of Variances		t-test for Equality of Means
	1=M	69	47.1884	16.1903	1.94908	43.2991	51.0777	20	84			Within Groups	201987	146	1383.47								F	Sig.	t	df	Sig. (2-tailed)	Mean Difference	Std. Error Difference	95% Confidence Interval of the Difference
	Total	148	46.8649	16.1058	1.32389	44.2486	49.4812	19	84			Total	202757	147																Lower	Upper
GREUTATE	0	57	68.9123	11.488	1.52162	65.8641	71.9605	45	100		GREUTATE	Between Groups	6399.16	1	6399.16	32.4747	1.15552e-07				GREUTATE	Equal variances assumed	5.4962	0.0209763	-5.69866	103	1.15552e-07	-15.6711	2.74996	-21.1249	-10.2172
	1	48	84.5833	16.5707	2.39178	79.7717	89.395	55	130			Within Groups	20296.2	103	197.051							Equal variances not assumed			-5.52815	81.5347	3.78761e-07	-15.6711	2.83477	-21.3108	-10.0313
	Total	105	76.0762	16.0214	1.56353	72.9756	79.1767	45	130			Total	26695.4	104							CRP	Equal variances assumed	48.1179	1.36309e-10	-3.96785	140	0.000115359	-20.6275	5.19866	-30.9055	-10.3494
INALTIME	0	57	1.64702	0.06347	0.00840681	1.63018	1.66386	1.5	1.76		INALTIME	Between Groups	0.293372	1	0.293372	58.5806	1.08857e-11					Equal variances not assumed			-3.83136	101.335	0.000221171	-20.6275	5.38385	-31.3072	-9.9478
	1	48	1.75313	0.078582	0.0113423	1.73031	1.77594	1.6	1.92			Within Groups	0.515824	103	0.005008						FERITINA	Equal variances assumed	4.65481	0.0330654	-2.85297	114	0.00514484	-277.842	97.3867	-470.764	-84.9194
	Total	105	1.69552	0.0882085	0.00860826	1.67845	1.71259	1.5	1.92			Total	0.809196	104								Equal variances not assumed			-2.86412	113.791	0.00498066	-277.842	97.0078	-470.017	-85.6663
IMC	0	62	26.0092	4.75095	0.603371	24.8027	27.2157	18.026	38		IMC	Between Groups	83.0838	1	83.0838	2.99157	0.086336				IMAGISTICA-RX	Equal variances assumed	9.47872	0.00248672	-1.99592	145	0.047816	-0.277592	0.13908	-0.552478	-0.00270596
	1	57	27.6818	5.78256	0.765919	26.1475	29.2161	17	41.968			Within Groups	3249.39	117	27.7726							Equal variances not assumed			-1.96045	124.244	0.0521815	-0.277592	0.141596	-0.557845	0.00266139
	Total	119	26.8104	5.31426	0.487157	25.8457	27.7751	17	41.968			Total	3332.48	118
LEUCOCITE	0	78	6.43526	2.41029	0.272911	5.89182	6.97869	2.59	12.3		LEUCOCITE	Between Groups	5.50159	1	5.50159	0.793291	0.374582
	1	69	6.8229	2.86528	0.344939	6.13458	7.51121	3.42	17.88			Within Groups	1005.6	145	6.93515
	Total	147	6.61721	2.6316	0.217051	6.18824	7.04618	2.59	17.88			Total	1011.1	146															column	row	V3
NEUTROFILE	0	76	5.66434	9.8801	1.13332	3.40664	7.92204	1.26	84.6		NEUTROFILE	Between Groups	149.589	1	149.589	0.971365	0.326005												Sig.	2	0.110397
	1	69	7.69812	14.7032	1.77006	4.16601	11.2302	1.79	83.9			Within Groups	22021.8	143	153.999														Sig.	1	0.0492131
	Total	145	6.63214	12.4084	1.03046	4.59535	8.66892	1.26	84.6			Total	22171.4	144
LIMFOCITE	0	76	1.73868	0.857961	0.0984149	1.54263	1.93474	0.44	6.1		LIMFOCITE	Between Groups	0.488495	1	0.488495	0.765235	0.383162
	1	69	1.62246	0.728396	0.0876885	1.44748	1.79744	0.38	4.57			Within Groups	91.2853	143	0.638359
	Total	145	1.68338	0.798322	0.0662971	1.55234	1.81442	0.38	6.1			Total	91.7738	144
TROMBOCITI	0	78	246.103	79.2767	8.97632	228.228	263.977	112	556		TROMBOCITI	Between Groups	9593.45	1	9593.45	0.97348	0.325457
	1	69	262.29	117.887	14.1919	233.97	290.609	120	917			Within Groups	1.42895e+06	145	9854.8
	Total	147	253.701	99.2623	8.18702	237.52	269.881	112	917			Total	1.43854e+06	146
NLR	0	76	4.15143	10.3082	1.18243	1.79592	6.50695	0.741935	90.9677		NLR	Between Groups	181.868	1	181.868	1.23067	0.269139
	1	69	6.39392	13.9132	1.67495	3.05162	9.73623	1.03939	97.5581			Within Groups	21132.5	143	147.78
	Total	145	5.21855	12.1662	1.01035	3.22152	7.21558	0.741935	97.5581			Total	21314.4	144
PLR	0	76	164.097	78.0299	8.95064	146.267	181.928	22.7869	468.182		PLR	Between Groups	28627.3	1	28627.3	2.51162	0.115219
	1	69	192.232	131.353	15.8131	160.677	223.787	66.8122	902.632			Within Groups	1.6299e+06	143	11397.9
	Total	145	177.486	107.32	8.91244	159.869	195.102	22.7869	902.632			Total	1.65853e+06	144
VSH	0	71	22.4789	25.9378	3.07825	16.3395	28.6182	2	105		VSH	Between Groups	116.186	1	116.186	0.176381	0.675195
	1	61	24.3607	25.3443	3.24501	17.8697	30.8516	1	89			Within Groups	85633.8	130	658.721
	Total	132	23.3485	25.5848	2.22687	18.9432	27.7538	1	105			Total	85750	131
CRP	0	76	10.5793	22.3943	2.5688	5.46203	15.6967	0.03	112.6		CRP	Between Groups	15030.1	1	15030.1	15.7438	0.000115359
	1	66	31.2068	38.4389	4.7315	21.7574	40.6563	0.05	117.2			Within Groups	133653	140	954.667
	Total	142	20.1668	32.473	2.72507	14.7795	25.554	0.03	117.2			Total	148683	141
FERITINA	0	56	245.6	492.921	65.8693	113.595	377.605	5	3554		FERITINA	Between Groups	2.23602e+06	1	2.23602e+06	8.13946	0.00514484
	1	60	523.442	551.638	71.2162	380.938	665.945	25.4	2160			Within Groups	3.13174e+07	114	274714
	Total	116	389.311	540.156	50.1522	289.969	488.653	5	3554			Total	3.35534e+07	115
LDH	0	73	288.045	185.541	21.716	244.756	331.335	2.19	1347		LDH	Between Groups	1.01053e+06	1	1.01053e+06	9.42247	0.00260611
	1	60	463.217	442.846	57.1712	348.817	577.616	125	3028			Within Groups	1.40493e+07	131	107246
	Total	133	367.07	337.771	29.2885	309.135	425.006	2.19	3028			Total	1.50598e+07	132
Procalcitonina	0	30	0.164	0.0980711	0.0179052	0.12738	0.20062	0.04	0.49		Procalcitonina	Between Groups	3.18719	1	3.18719	4.31936	0.0426332
	1	24	0.652917	1.28691	0.262689	0.109503	1.19633	0.05	5.7			Within Groups	38.37	52	0.737885
	Total	54	0.381296	0.885493	0.1205	0.139603	0.622989	0.04	5.7			Total	41.5572	53
D-DIMERI	0	26	1785.82	5694.56	1116.8	-514.263	4085.9	0.009	28956		D-DIMERI	Between Groups	1.01977e+07	1	1.01977e+07	0.585689	0.447762
	1	25	891.324	1330.08	266.016	342.294	1440.35	24	5000			Within Groups	8.5316e+08	49	1.74114e+07
	Total	51	1347.34	4155.38	581.869	178.624	2516.06	0.009	28956			Total	8.63358e+08	50
ZILE SPITALIZARE	0	78	15.2949	7.27584	0.823827	13.6544	16.9353	1	33		ZILE SPITALIZARE	Between Groups	0.251748	1	0.251748	0.00472252	0.945309
	1	66	15.3788	7.33121	0.902409	13.5766	17.181	2	35			Within Groups	7569.75	142	53.3081
	Total	144	15.3333	7.27579	0.606316	14.1348	16.5318	1	35			Total	7570	143
scor severitate CT	0	38	1.63158	0.713615	0.115764	1.39702	1.86614	0	3		scor severitate CT	Between Groups	2.12685	1	2.12685	3.63944	0.0600142
	1	44	1.95455	0.805636	0.121454	1.70961	2.19948	0	3			Within Groups	46.7512	80	0.58439
	Total	82	1.80488	0.776809	0.0857842	1.63419	1.97556	0	3			Total	48.878	81
IMAGISTICA-RX	0	78	0.461538	0.715184	0.0809787	0.300289	0.622788	0	4		IMAGISTICA-RX	Between Groups	2.82124	1	2.82124	3.98368	0.047816
	1	69	0.73913	0.964856	0.116155	0.507347	0.970914	0	4			Within Groups	102.689	145	0.7082
	Total	147	0.591837	0.850102	0.0701152	0.453265	0.730409	0	4			Total	105.51	146
NR. TESTE	0	71	5.22535	2.55341	0.303034	4.62097	5.82974	3	12		NR. TESTE	Between Groups	4.37311	1	4.37311	0.734729	0.392908
	1	63	5.5873	2.30452	0.290342	5.00692	6.16769	1	12			Within Groups	785.664	132	5.952
	Total	134	5.39552	2.43724	0.210545	4.97907	5.81197	1	12			Total	790.037	133
initiere trat de la debut simptome	0	37	6.2973	4.28735	0.704836	4.86782	7.72677	1	18		initiere trat de la debut simptome	Between Groups	0.562914	1	0.562914	0.0224832	0.881164
	1	50	6.46	5.47055	0.773653	4.90529	8.01471	1	35			Within Groups	2128.15	85	25.0371
	Total	87	6.3908	4.97519	0.533396	5.33045	7.45116	1	35			Total	2128.71	86
Nr.tratamente	0	77	2.12987	1.27063	0.144801	1.84147	2.41827	0	6		Nr.tratamente	Between Groups	19.911	1	19.911	9.80141	0.002112
	1	69	2.86957	1.58033	0.190249	2.48993	3.2492	0	7			Within Groups	292.527	144	2.03144
	Total	146	2.47945	1.46791	0.121485	2.23934	2.71956	0	7			Total	312.438	145
Fumat
Descriptives											ANOVA
		N	Mean	Std. Deviation	Std. Error	95% Confidence Interval for Mean		Minimum	Maximum				Sum of Squares	df	Mean Square	F	Sig.												Percentiles
						Lower Bound	Upper Bound				VARSTA	Between Groups	2782.55	2	1391.27	6.51973	0.0019777	Atentie!											STATUS FUMATOR(0=fumator, 1=exfumator, 2=fumator)			Percentiles								Tests of Normality
VARSTA	0=nefumator	91	44.5934	15.4171	1.61616	41.3826	47.8042	19	79			Within Groups	29021.6	136	213.394																	5	10	25	50	75	90	95		STATUS FUMATOR(0=fumator, 1=exfumator, 2=fumator)		Kolmogorov-Smirnova			Shapiro-Wilk
	1=ex	20	56.6	11.7581	2.62919	51.097	62.103	28	71			Total	31804.2	138															Tukey's Hinges	VARSTA	0			32.5	45	53			45 (32.5; 53)			Statistic	df	Sig.	Statistic	df	Sig.
	2=fumator	28	42.4286	13.6122	2.57246	37.1503	47.7068	21	69		GREUTATE	Between Groups	793.943	2	396.971	1.55018	0.217216														1			48.5	58	66.5			58 (48.5; 66.5)	VARSTA	0	0.0849968	91	0.105526	0.967178	91	0.0213339
	Total	139	45.8849	15.1811	1.28764	43.3388	48.431	19	79			Within Groups	25864.2	101	256.081																2			30.5	42.5	55			42.5 (30.5; 55)		1	0.135441	20	.200*	0.933913	20	0.183595
GREUTATE	0	66	76.2424	15.95	1.96331	72.3214	80.1634	45	120			Total	26658.1	103																GREUTATE	0			65	75.5	89			75.5 (65; 89)		2	0.0906195	28	.200*	0.961016	28	0.368458
	1	12	82.6667	19.7684	5.70663	70.1065	95.2269	64	130		INALTIME	Between Groups	0.0135705	2	0.00678524	0.861368	0.425664														1			67.5	77.5	88			77.5 (67.5; 88)	GREUTATE	0	0.0764824	66	.200*	0.985614	66	0.643133
	2	26	72.8462	14.1836	2.78164	67.1173	78.575	55	120			Within Groups	0.795605	101	0.00787728																2			64	71	76			71 (64; 76)		1	0.188666	12	.200*	0.842478	12	0.0296806
	Total	104	76.1346	16.0878	1.57754	73.0059	79.2633	45	130			Total	0.809176	103																INALTIME	0			1.62	1.695	1.75			1.7 (1.62; 1.75)		2	0.269429	26	3.76625e-05	0.831075	26	0.000624377
INALTIME	0	66	1.68697	0.0958841	0.0118025	1.6634	1.71054	1.5	1.92		IMC	Between Groups	175.837	2	87.9183	3.28357	0.04107														1			1.665	1.725	1.755			1.73 (1.67; 1.76)	INALTIME	0	0.0743336	66	.200*	0.98572	66	0.649101
	1	12	1.705	0.0666742	0.0192472	1.66264	1.74736	1.58	1.8			Within Groups	3052.37	114	26.7752																2			1.65	1.695	1.75			1.7 (1.65; 1.75)		1	0.172334	12	.200*	0.933407	12	0.417629
	2	26	1.71269	0.0772299	0.015146	1.6815	1.74389	1.6	1.9			Total	3228.21	116																IMC	0			23.2434	27.0552	31.0204			27.06 (23.24; 31.02)		2	0.142193	26	0.188621	0.926302	26	0.0633009
	Total	104	1.69548	0.0886345	0.00869133	1.67824	1.71272	1.5	1.92		LEUCOCITE	Between Groups	25.1776	2	12.5888	2.27713	0.106505														1			23	27.4732	33			27.47 (23; 33)	IMC	0	0.0879901	73	.200*	0.965424	73	0.0426464
IMC	0	73	27.4425	5.33637	0.624574	26.1974	28.6875	18.026	39.0625			Within Groups	746.33	135	5.52837																2			22.206	24.1042	26.5731			24.1 (22.21; 26.57)		1	0.129455	18	.200*	0.961415	18	0.629173
	1	18	28.0456	6.13426	1.44586	24.9951	31.0961	18	41.968			Total	771.508	137																LEUCOCITE	0			4.67	5.655	7.23			5.66 (4.67; 7.23)		2	0.103682	26	.200*	0.94288	26	0.157342
	2	26	24.6574	3.80709	0.746632	23.1197	26.1951	18.9388	33.6327		NEUTROFILE	Between Groups	7.66618	2	3.83309	0.0232154	0.977056														1			5.29	6.605	8.745			6.61 (5.29; 8.75)	LEUCOCITE	0	0.137696	90	0.000233302	0.923308	90	5.27934e-05
	Total	117	26.9163	5.27536	0.487707	25.9504	27.8823	18	41.968			Within Groups	21959.6	133	165.11																2			5.54	5.96	8.06			5.96 (5.54; 8.06)		1	0.153934	20	.200*	0.945273	20	0.300968
LEUCOCITE	0	90	6.16911	2.25283	0.237469	5.69727	6.64096	2.59	14.37			Total	21967.2	135																NEUTROFILE	0			2.72	3.64	5.08			3.64 (2.72; 5.08)		2	0.202439	28	0.00470564	0.849776	28	0.000925128
	1	20	7.088	2.56622	0.573824	5.88697	8.28903	3.6	12.79		LIMFOCITE	Between Groups	1.92521	2	0.962606	1.55355	0.215309														1			4.07	4.645	5.94			4.65 (4.07; 5.94)	NEUTROFILE	0	0.413338	89	2.49388e-43	0.278914	89	7.21388e-19
	2	28	7.04964	2.50562	0.473518	6.07806	8.02122	3.73	15.05			Within Groups	82.4092	133	0.619618																2			3.395	3.82	5.2			3.82 (3.4; 5.2)		1	0.3287	20	4.2025e-06	0.529712	20	5.97189e-07
	Total	138	6.48094	2.37307	0.202009	6.08148	6.8804	2.59	15.05			Total	84.3344	135																LIMFOCITE	0			1.22	1.56	2.03			1.56 (1.22; 2.03)		2	0.424493	27	5.32761e-14	0.311281	27	3.22595e-10
NEUTROFILE	0	89	6.49966	13.6827	1.45036	3.61738	9.38195	1.26	84.6		TROMBOCITI	Between Groups	27355.6	2	13677.8	1.39318	0.25183														1			1.17	1.44	2			1.44 (1.17; 2)	LIMFOCITE	0	0.0905971	89	0.0684001	0.968597	89	0.0296142
	1	20	6.4735	6.15958	1.37732	3.59073	9.35627	2.62	31			Within Groups	1.32539e+06	135	9817.67																2			1.44	1.8	2.125			1.8 (1.44; 2.13)		1	0.247358	20	0.00234014	0.722377	20	7.4023e-05
	2	27	7.08963	13.5359	2.60498	1.73501	12.4442	1.38	73.8			Total	1.35274e+06	137																TROMBOCITI	0			185	248.5	301			248.5 (185; 301)		2	0.179897	27	0.0249787	0.863905	27	0.00219847
	Total	136	6.61294	12.7562	1.09383	4.44967	8.77621	1.26	84.6		NLR	Between Groups	69.088	2	34.544	0.235234	0.790714														1			172	272	297			272 (172; 297)	TROMBOCITI	0	0.0925475	90	0.0548737	0.920816	90	3.94204e-05
LIMFOCITE	0	89	1.63191	0.65749	0.0696938	1.49341	1.77041	0.44	3.61			Within Groups	19531	133	146.85																2			187.5	230	280			230 (187.5; 280)		1	0.276341	20	0.000313457	0.740207	20	0.000125838
	1	20	1.802	1.20789	0.270093	1.23669	2.36731	0.67	6.1			Total	19600.1	135																NLR	0			1.60851	2.1457	3.5283			2.15 (1.61; 3.53)		2	0.124664	28	.200*	0.936942	28	0.0924132
	2	27	1.92222	0.800151	0.153989	1.60569	2.23875	0.89	4.57		PLR	Between Groups	28336.4	2	14168.2	1.79262	0.170522														1			2.58274	3.13847	4.16216			3.14 (2.58; 4.16)	NLR	0	0.404626	89	1.90695e-41	0.269219	89	5.54788e-19
	Total	136	1.71456	0.790379	0.0677744	1.58052	1.8486	0.44	6.1			Within Groups	1.05118e+06	133	7903.62																2			1.82214	2.40708	3.16523			2.41 (1.82; 3.17)		1	0.190732	20	0.054784	0.859981	20	0.0078707
TROMBOCITI	0	90	251.056	82.2918	8.67432	233.82	268.291	142	556			Total	1.07952e+06	135																PLR	0			115.287	151.852	204.902			151.85 (115.29; 204.9)		2	0.404981	27	1.13724e-12	0.381917	27	1.28697e-09
	1	20	289.45	177.792	39.7556	206.241	372.659	120	917		VSH	Between Groups	5612.44	2	2806.22	4.74668	0.010333														1			131.215	170.822	236.397			170.82 (131.21; 236.4)	PLR	0	0.147659	89	5.57392e-05	0.781969	89	3.693e-10
	2	28	246	67.2447	12.7081	219.925	272.075	146	394			Within Groups	72717.1	123	591.196																2			95.579	128.333	181.923			128.33 (95.58; 181.92)		1	0.136175	20	.200*	0.935158	20	0.193957
	Total	138	255.594	99.3681	8.45878	238.868	272.321	120	917			Total	78329.5	125																VSH	0			6	13	30			13 (6; 30)		2	0.190742	27	0.0128827	0.895161	27	0.0103835
NLR	0	89	5.41612	14.3522	1.52133	2.3928	8.43944	0.857143	97.5581		CRP	Between Groups	6314.33	2	3157.16	3.44534	0.0348349														1			9	23	55			23 (9; 55)	VSH	0	0.23835	85	5.24151e-13	0.763904	85	2.28274e-10
	1	20	3.73699	1.85596	0.415006	2.86837	4.6056	1.6805	9.09009			Within Groups	119126	130	916.357																2			5	8	15			8 (5; 15)		1	0.179379	17	0.148423	0.865097	17	0.018378
	2	27	4.07606	7.17606	1.38103	1.23731	6.91482	0.741935	38.6387			Total	125441	132																CRP	0			0.9	3.2	15.95			3.2 (0.9; 15.95)		2	0.210716	24	0.00726444	0.871777	24	0.00570088
	Total	136	4.90315	12.0493	1.03322	2.85976	6.94654	0.741935	97.5581		FERITINA	Between Groups	1.58895e+06	2	794476	3.17888	0.0457069														1			3.6	12.9	71.15			12.9 (3.6; 71.15)	CRP	0	0.28259	87	4.46061e-19	0.62161	87	1.22105e-13
PLR	0	89	176.562	94.9725	10.0671	156.556	196.569	66.8122	708.889			Within Groups	2.5992e+07	104	249923																2			0.38	1.35	5.7			1.35 (0.38; 5.7)		1	0.253133	20	0.0016017	0.796793	20	0.000774182
	1	20	187.518	92.6619	20.7198	144.151	230.885	22.7869	447.761			Total	2.75809e+07	106																FERITINA	0			72.5	189.5	361.2			189.5 (72.5; 361.2)		2	0.375397	26	2.12006e-10	0.521921	26	4.17412e-08
	2	27	143.66	60.2246	11.5902	119.836	167.484	70.8738	279.817		LDH	Between Groups	509520	2	254760	5.591	0.00475983														1			157.2	509.6	540			509.6 (157.2; 540)	FERITINA	0	0.261362	70	5.85951e-13	0.574361	70	6.16151e-13
	Total	136	171.642	89.4227	7.66794	156.477	186.806	22.7869	708.889			Within Groups	5.5135e+06	121	45566.1																2			51.3	107.8	237.15			107.8 (51.3; 237.15)		1	0.321727	18	2.78479e-05	0.759655	18	0.000431582
VSH	0	85	23.6588	25.981	2.81804	18.0548	29.2628	2	105			Total	6.02302e+06	123																LDH	0			179.5	288	404			288 (179.5; 404)		2	0.271045	19	0.000716433	0.798864	19	0.00110031
	1	17	33.5882	30.1684	7.31691	18.0771	49.0994	1	82		Procalcitonina	Between Groups	0.00982425	2	0.00491212	0.598955	0.553613														1			305	354	385			354 (305; 385)	LDH	0	0.148695	83	0.000104194	0.846039	83	7.88656e-08
	2	24	10.5833	7.95048	1.62289	7.22614	13.9405	1	30			Within Groups	0.377253	46	0.00820116																2			163	213	282			213 (163; 282)		1	0.356717	17	3.09917e-06	0.663965	17	4.64488e-05
	Total	126	22.5079	25.0327	2.23009	18.0943	26.9216	1	105			Total	0.387078	48																Procalcitonina	0			0.1	0.18	0.23			0.18 (0.1; 0.23)		2	0.142031	24	.200*	0.939306	24	0.157411
CRP	0	87	17.7454	30.2312	3.24113	11.3023	24.1885	0.03	113.4		D-DIMERI	Between Groups	2.22067e+06	2	1.11033e+06	1.04855	0.359234														1			0.17	0.18	0.215			0.18 (0.17; 0.22)	Procalcitonina	0	0.145402	32	0.0833405	0.907159	32	0.00946934
	1	20	33.905	37.7056	8.43123	16.2582	51.5518	0.8	109			Within Groups	4.55338e+07	43	1.05893e+06																2			0.12	0.165	0.19			0.17 (0.12; 0.19)		1	0.188648	7	.200*	0.948036	7	0.711796
	2	26	10.8231	23.2518	4.56006	1.43145	20.2147	0.05	92.5			Total	4.77545e+07	45																D-DIMERI	0			186	235	412			235 (186; 412)		2	0.213826	10	.200*	0.856919	10	0.0701759
	Total	133	18.8222	30.8271	2.67305	13.5346	24.1097	0.03	113.4		ZILE SPITALIZARE	Between Groups	201.299	2	100.649	1.9386	0.14795														1			223.5	287.5	946.5			287.5 (223.5; 946.5)	D-DIMERI	0	0.320509	29	2.8774e-08	0.498511	29	7.52352e-09
FERITINA	0	70	348.939	531.461	63.5217	222.216	475.661	5	3554			Within Groups	6905.17	133	51.9186																2			198	224	317			224 (198; 317)		1	0.378213	8	0.00127981	0.574613	8	8.00341e-05
	1	18	591.706	587.48	138.47	299.559	883.852	39.6	1995			Total	7106.47	135																ZILE SPITALIZARE	0			10	15	20			15 (10; 20)		2	0.348325	9	0.00235333	0.755499	9	0.00627854
	2	19	180.232	187.921	43.1119	89.6568	270.806	5.6	597.2		scor severitate CT	Between Groups	9.85887	2	4.92944	10.1515	0.000127092	cauza e varsta													1			8	12	16			12 (8; 16)	ZILE SPITALIZARE	0	0.118568	89	0.00353488	0.946826	89	0.00115426
	Total	107	359.821	510.096	49.3128	262.053	457.588	5	3554			Within Groups	35.9333	74	0.485586																2			9.5	14	19.5			14 (9.5; 19.5)		1	0.148231	20	.200*	0.952745	20	0.410687
LDH	0	83	337.397	216.841	23.8014	290.049	384.746	2.19	1275			Total	45.7922	76																scor severitate CT	0			2	2	2			2 (2; 2)		2	0.144654	27	0.153899	0.935154	27	0.0925289
	1	17	454.588	299.02	72.523	300.846	608.33	225	1347		IMAGISTICA-RX	Between Groups	4.22932	2	2.11466	3.07462	0.0494571														1			1	2	2			2 (1; 2)	scor severitate CT	0	0.304348	46	1.07167e-11	0.813954	46	4.01935e-06
	2	24	229.597	99.4019	20.2903	187.623	271.571	7.33	507			Within Groups	92.8504	135	0.687781																2			1	1	1			1 (1; 1)		1	0.314057	16	0.000168996	0.849971	16	0.0136107
	Total	124	332.599	221.286	19.8721	293.264	371.935	2.19	1347			Total	97.0797	137																IMAGISTICA-RX	0			0	0	1			0 (0; 1)		2	0.34471	15	3.64513e-05	0.763466	15	0.00129656
Procalcitonina	0	32	0.176562	0.103724	0.0183361	0.139166	0.213959	0.04	0.49		NR. TESTE	Between Groups	25.1353	2	12.5677	2.28136	0.106383														1			0	0	0			0 (0; 0)	IMAGISTICA-RX	0	0.293389	91	1.29293e-21	0.75546	91	5.26959e-11
	1	7	0.194286	0.0479086	0.0181078	0.149978	0.238594	0.13	0.28			Within Groups	688.607	125	5.50885																2			0	0	1			0 (0; 1)		1	0.476042	20	2.05239e-13	0.514594	20	4.31986e-07
	2	10	0.148	0.0576965	0.0182452	0.106726	0.189274	0.05	0.21			Total	713.742	127																NR. TESTE	0			3	5	8			5 (3; 8)		2	0.405752	27	1.01076e-12	0.657869	27	1.05915e-06
	Total	49	0.173265	0.0898004	0.0128286	0.147472	0.199059	0.04	0.49		initiere trat de la debut simptome	Between Groups	94.1021	2	47.0511	1.89091	0.157619														1			3	4	5			4 (3; 5)	NR. TESTE	0	0.191708	83	5.14147e-08	0.889906	83	3.28812e-06
D-DIMERI	0	29	548.877	965.217	179.236	181.728	916.026	0.04	5050			Within Groups	1990.62	80	24.8828																2			3	4	6.5			4 (3; 6.5)		1	0.272908	18	0.000982655	0.864276	18	0.0143391
	1	8	1009.25	1645.09	581.626	-366.077	2384.58	159	5000			Total	2084.72	82																initiere trat de la debut simptome	0			4	6	8			6 (4; 8)		2	0.245818	27	0.000209094	0.835289	27	0.000597225
	2	9	297.445	250.89	83.63	104.594	490.297	0.009	912		Nr.tratamente	Between Groups	1.62492	2	0.812462	0.419869	0.657994														1			3	3	5			3 (3; 5)	initiere trat de la debut simptome	0	0.299404	53	5.00944e-13	0.732683	53	1.73756e-08
	Total	46	579.749	1030.15	151.887	273.832	885.666	0.009	5050			Within Groups	259.295	134	1.93504																2			3	5	6			5 (3; 6)		1	0.322737	14	0.000323095	0.683154	14	0.00024859
ZILE SPITALIZARE	0	89	16.0225	7.55281	0.800596	14.4315	17.6135	1	35			Total	260.92	136																Nr.tratamente	0			1	2	3			2 (1; 3)		2	0.193771	16	0.110521	0.847589	16	0.0125581
	1	20	12.65	5.36337	1.19929	10.1399	15.1601	5	24																						1			2	3	3.5			3 (2; 3.5)	Nr.tratamente	0	0.196113	89	4.94538e-09	0.904318	89	7.05232e-06
	2	27	14.5556	7.17546	1.38092	11.717	17.3941	5	33																						2			1.5	2	3			2 (1.5; 3)		1	0.175997	20	0.105378	0.887093	20	0.0237878
	Total	136	15.2353	7.25538	0.622144	14.0049	16.4657	1	35																																2	0.171942	28	0.0333254	0.937861	28	0.0975188
scor severitate CT	0	46	2	0.699206	0.103092	1.79236	2.20764	0	3																															*. This is a lower bound of the true significance.
	1	16	1.75	0.774597	0.193649	1.33725	2.16275	0	3																															a. Lilliefors Significance Correction
	2	15	1.06667	0.593617	0.153271	0.737933	1.3954	0	2
	Total	77	1.76623	0.776227	0.0884593	1.59005	1.94242	0	3
IMAGISTICA-RX	0	91	0.725275	0.907572	0.0951394	0.536264	0.914286	0	4
	1	20	0.3	0.656947	0.146898	-0.00746051	0.607461	0	2
	2	27	0.407407	0.636049	0.122408	0.155795	0.65902	0	2
	Total	138	0.601449	0.84179	0.071658	0.459751	0.743148	0	4
NR. TESTE	0	83	5.62651	2.45799	0.2698	5.08979	6.16322	3	12
	1	18	4.33333	1.23669	0.291492	3.71834	4.94833	3	7
	2	27	5.25926	2.53578	0.488012	4.25614	6.26238	3	12
	Total	128	5.36719	2.37066	0.209539	4.95255	5.78183	3	12
initiere trat de la debut simptome	0	53	7.28302	5.74583	0.78925	5.69927	8.86676	1	35
	1	14	5.07143	3.89209	1.0402	2.8242	7.31865	2	15
	2	16	5.0625	2.26477	0.566192	3.85569	6.26931	3	11
	Total	83	6.48193	5.04217	0.55345	5.38094	7.58292	1	35
Nr.tratamente	0	89	2.33708	1.49198	0.158149	2.02279	2.65137	0	7
	1	20	2.65	1.08942	0.243602	2.14013	3.15987	0	4
	2	28	2.42857	1.23013	0.232473	1.95158	2.90557	0	5
	Total	137	2.40146	1.38511	0.118338	2.16744	2.63548	0	7
Alcool
Descriptives												ANOVA																	Percentiles
		N	Mean	Std. Deviation	Std. Error	95% Confidence Interval for Mean		Minimum	Maximum					Sum of Squares	df	Mean Square	F	Sig.											ALCOOL			Percentiles
						Lower Bound	Upper Bound					VARSTA	Between Groups	596.226	2	298.113	1.29243	0.277929														5	10	25	50	75	90	95			Tests of Normality
VARSTA	0=Nu declara	124	45.4758	15.2909	1.37317	42.7577	48.1939	19	79				Within Groups	31600.5	137	230.661													Tukey's Hinges	VARSTA	0			33	45.5	55.5					ALCOOL		Kolmogorov-Smirnova			Shapiro-Wilk
	1=ocazional	13	45.0769	14.9134	4.13624	36.0648	54.089	23	69				Total	32196.7	139																1			31	44	58							Statistic	df	Sig.	Statistic	df	Sig.
	2=consuma sau potator	3	59.6667	9.29157	5.36449	36.5851	82.7482	49	66			GREUTATE	Between Groups	605.457	2	302.729	1.18353	0.310364													2			56.5	64	65					VARSTA	0	0.0548534	124	.200*	0.97575	124	0.0247594
	Total	140	45.7429	15.2194	1.28628	43.1997	48.2861	19	79				Within Groups	26089.9	102	255.784														GREUTATE	0			65	75	83						1	0.135084	13	.200*	0.945811	13	0.536383
GREUTATE	0	90	75.4	15.8148	1.66703	72.0877	78.7123	45	130				Total	26695.4	104																1			62.5	76.5	82.5						2	0.346192	3		0.836873	3	0.205946
	1	12	77.8333	18.22	5.25967	66.2569	89.4098	60	120			INALTIME	Between Groups	0.0468279	2	0.0234139	3.13263	0.0478258													2			84	86	93					GREUTATE	0	0.107799	90	0.0116711	0.961111	90	0.00866484
	2	3	89.3333	9.45163	5.4569	65.8542	112.812	82	100				Within Groups	0.762368	102	0.0074742														INALTIME	0			1.63	1.685	1.75						1	0.202671	12	0.186647	0.863792	12	0.0545507
	Total	105	76.0762	16.0214	1.56353	72.9756	79.1767	45	130				Total	0.809196	104																1			1.71	1.74	1.84						2	0.3045	3		0.906716	3	0.407212
INALTIME	0	90	1.68767	0.085723	0.00903599	1.66971	1.70562	1.5	1.92			IMC	Between Groups	94.9531	2	47.4766	1.73853	0.180366													2			1.665	1.73	1.745					INALTIME	0	0.0872443	90	0.0875623	0.988766	90	0.640252
	1	12	1.75417	0.0923883	0.0266702	1.69547	1.81287	1.58	1.9				Within Groups	3140.47	115	27.3084														IMC	0			23.1958	26.0262	29.9308						1	0.184653	12	.200*	0.959391	12	0.775108
	2	3	1.69667	0.085049	0.0491031	1.48539	1.90794	1.6	1.76				Total	3235.42	117																1			22.1223	23.0764	29.8228						2	0.319112	3		0.884793	3	0.338611
	Total	105	1.69552	0.0882085	0.00860826	1.67845	1.71259	1.5	1.92			LEUCOCITE	Between Groups	28.7883	2	14.3942	2.63385	0.0754627													2			27.5808	27.7634	33.413					IMC	0	0.108052	103	0.00479363	0.964973	103	0.00787873
IMC	0	103	26.9564	5.21397	0.513748	25.9374	27.9754	18	41.968				Within Groups	743.25	136	5.46507														LEUCOCITE	0			5.01	6.07	8.08						1	0.271211	12	0.0149825	0.848678	12	0.0353595
	1	12	25.2251	5.04156	1.45537	22.0218	28.4283	19.5918	33.6327				Total	772.038	138																1			4.36	4.89	5.59						2	0.375367	3		0.773462	3	0.0526031
	2	3	31.408	6.63148	3.82868	14.9345	47.8815	27.3982	39.0625			NEUTROFILE	Between Groups	265.171	2	132.586	0.818548	0.443265													2			4.3	5	5.24					LEUCOCITE	0	0.141847	123	2.25261e-06	0.93056	123	8.23801e-06
	Total	118	26.8935	5.25863	0.484096	25.9348	27.8522	18	41.968				Within Groups	21704.8	134	161.976														NEUTROFILE	0			2.95	4.04	5.5						1	0.21077	13	0.11789	0.853297	13	0.0314645
LEUCOCITE	0	123	6.63667	2.41743	0.217973	6.20517	7.06817	2.59	15.05				Total	21970	136																1			2.81	3.37	3.77						2	0.289888	3		0.926076	3	0.474109
	1	13	5.36385	1.53774	0.426494	4.4346	6.2931	3.73	9.01			LIMFOCITE	Between Groups	2.12956	2	1.06478	1.7077	0.185203													2			3.18	3.74	3.915					NEUTROFILE	0	0.377855	121	3.9655e-49	0.27201	121	7.14083e-22
	2	3	4.69333	0.976797	0.563954	2.26683	7.11983	3.6	5.48				Within Groups	83.5511	134	0.623516														LIMFOCITE	0			1.24	1.57	2.06						1	0.463727	13	1.52246e-08	0.476169	13	6.71411e-06
	Total	139	6.47568	2.36526	0.200619	6.079	6.87237	2.59	15.05				Total	85.6807	136																1			1.42	1.63	2.04						2	0.297573	3		0.916205	3	0.439118
NEUTROFILE	0	121	6.23612	11.7876	1.0716	4.11442	8.35781	1.26	84.6			TROMBOCITI	Between Groups	1153.3	2	576.651	0.0576451	0.944008													2			0.865	1.06	1.17					LIMFOCITE	0	0.0980702	121	0.00613676	0.944786	121	8.52036e-05
	1	13	10.7138	20.4733	5.67828	-1.65807	23.0858	1.38	73.8				Within Groups	1.36047e+06	136	10003.5														TROMBOCITI	0			186	249	292.5						1	0.301713	13	0.00201863	0.683166	13	0.000378507
	2	3	3.48333	0.767876	0.443333	1.57582	5.39084	2.62	4.09				Total	1.36162e+06	138																1			181	216	372						2	0.239438	3		0.974764	3	0.695313
	Total	137	6.60073	12.71	1.08589	4.45332	8.74814	1.26	84.6			NLR	Between Groups	7.64926	2	3.82463	0.026136	0.974208													2			224	261	280.5					TROMBOCITI	0	0.134565	123	1.04273e-05	0.789436	123	5.35565e-12
LIMFOCITE	0	121	1.69959	0.71441	0.0649464	1.571	1.82818	0.44	4.57				Within Groups	19608.9	134	146.335														NLR	0			1.67333	2.51073	3.6129						1	0.210878	13	0.117496	0.866943	13	0.0476137
	1	13	1.92846	1.35752	0.376509	1.10812	2.7488	0.69	6.1				Total	19616.6	136																1			1.72059	2.43624	3.78652						2	0.247203	3		0.969012	3	0.662041
	2	3	1.00333	0.308923	0.178357	0.235926	1.77074	0.67	1.28			PLR	Between Groups	35621.3	2	17810.6	2.25483	0.108857													2			3.36181	3.5283	3.71937					NLR	0	0.376472	121	9.3693e-49	0.255541	121	4.39769e-22
	Total	137	1.70606	0.793729	0.0678128	1.57195	1.84016	0.44	6.1				Within Groups	1.05845e+06	134	7898.89														PLR	0			112.863	148.81	193.151						1	0.432153	13	2.39198e-07	0.419369	13	2.62328e-06
TROMBOCITI	0	123	254.13	99.8963	9.00735	236.299	271.961	120	917				Total	1.09407e+06	136																1			97.3118	204.902	213.333						2	0.184927	3		0.998428	3	0.924246
	1	13	263.615	106.619	29.5708	199.186	328.045	139	423			VSH	Between Groups	1914.1	2	957.048	1.52219	0.222283													2			196.16	246.226	346.994					PLR	0	0.153634	121	2.06856e-07	0.792414	121	8.62244e-12
	2	3	249.333	57.3963	33.1378	106.753	391.914	187	300				Within Groups	77962.7	124	628.732														VSH	0			5	13	30						1	0.251886	13	0.0236152	0.908905	13	0.177161
	Total	139	254.914	99.332	8.42523	238.254	271.573	120	917				Total	79876.8	126																1			6	8	12						2	0.253726	3		0.963704	3	0.633905
NLR	0	121	4.92667	12.3787	1.12533	2.69858	7.15475	0.794118	97.5581			CRP	Between Groups	8183.78	2	4091.89	4.32429	0.0151837													2			19	29	54.5					VSH	0	0.228711	115	2.81948e-16	0.773269	115	4.86368e-12
	1	13	5.31148	10.0868	2.79756	-0.783895	11.4068	0.741935	38.6387				Within Groups	123960	131	946.258														CRP	0			0.9	3.2	18.05						1	0.288886	9	0.0291792	0.757647	9	0.00664876
	2	3	3.54469	0.357849	0.206604	2.65574	4.43363	3.19531	3.91045				Total	132144	133																1			1.85	2.45	7.65						2	0.277791	3		0.940251	3	0.528384
	Total	137	4.93292	12.01	1.02608	2.90378	6.96206	0.741935	97.5581			FERITINA	Between Groups	60785.9	2	30392.9	0.108519	0.897263													2			54	58	75.9					CRP	0	0.288609	119	1.67192e-27	0.635258	119	9.15452e-16
PLR	0	121	169.744	88.3503	8.03185	153.841	185.646	66.8122	708.889				Within Groups	2.94074e+07	105	280071														FERITINA	0			72.1	188	500						1	0.35452	12	0.000176121	0.60675	12	0.000122177
	1	13	173.608	78.815	21.8593	125.98	221.235	22.7869	271.154				Total	2.94682e+07	107																1			153.3	187.9	543.2						2	0.321094	3		0.881614	3	0.329161
	2	3	280.027	153.648	88.7087	-101.655	661.71	146.094	447.761			LDH	Between Groups	254185	2	127093	2.27282	0.107367													2			158.3	277	408.5					FERITINA	0	0.247126	97	4.47517e-16	0.632872	97	3.21113e-14
	Total	137	172.525	89.692	7.6629	157.372	187.679	22.7869	708.889				Within Groups	6.82207e+06	122	55918.6														LDH	0			181.5	288	388						1	0.329407	8	0.0107773	0.776636	8	0.0160123
VSH	0	115	23.2435	25.5798	2.38533	18.5182	27.9688	1	105				Total	7.07625e+06	124																1			179	272.5	333.5						2	0.180264	3		0.999128	3	0.943605
	1	9	11.8889	9.27961	3.0932	4.75595	19.0218	5	31			Procalcitonina	Between Groups	0.00212713	2	0.00106357	0.00569373	0.994323													2			306	629.5	953					LDH	0	0.190776	111	1.06107e-10	0.768796	111	6.23896e-12
	2	3	39.3333	36.6106	21.1371	-51.6123	130.279	9	80				Within Groups	8.77941	47	0.186796														Procalcitonina	0			0.1	0.175	0.21						1	0.207184	12	0.164082	0.935199	12	0.438482
	Total	127	22.8189	25.1782	2.23421	18.3975	27.2403	1	105				Total	8.78154	49																1			0.19	0.2	0.21						2	0.26025	2
CRP	0	119	19.2863	31.9455	2.92844	13.4872	25.0854	0.03	113.4			D-DIMERI	Between Groups	192545	2	96272.3	0.0880074	0.915915													2			0.18	0.23	0.28					Procalcitonina	0	0.385216	46	3.0242e-19	0.286531	46	1.27171e-13
	1	12	8.95667	14.9273	4.30913	-0.527658	18.441	0.38	50.2				Within Groups	4.81321e+07	44	1.09391e+06														D-DIMERI	0			180.5	248	461.5						1	0.26025	2
	2	3	67.2667	23.3241	13.4662	9.32641	125.207	50	93.8				Total	4.83246e+07	46																1			220	566	912						2	0.26025	2
	Total	134	19.4354	31.5208	2.72298	14.0495	24.8214	0.03	113.4			ZILE SPITALIZARE	Between Groups	133.469	2	66.7343	1.27917	0.281645													2			277	295.5	314					D-DIMERI	0	0.318236	43	5.12811e-12	0.50054	43	6.70158e-11
FERITINA	0	97	380.507	549.339	55.7769	269.791	491.224	5	3554				Within Groups	6990.81	134	52.1702														ZILE SPITALIZARE	0			10	14	19						1	0.26025	2
	1	8	309.375	211.08	74.6279	132.908	485.842	109	597.2				Total	7124.28	136																1			9.5	18	27						2	0.26025	2
	2	3	285.533	250.309	144.516	-336.269	907.336	39.6	540			scor severitate CT	Between Groups	1.53752	2	0.768759	1.26006	0.289572													2			11	16	17.5					ZILE SPITALIZARE	0	0.131539	122	2.12776e-05	0.950617	122	0.000210721
	Total	108	372.6	524.789	50.4979	272.494	472.706	5	3554				Within Groups	45.7574	75	0.610098														scor severitate CT	0			1	2	2						1	0.183911	12	.200*	0.893566	12	0.131008
LDH	0	111	344.784	242.463	23.0136	299.176	390.391	2.19	1363				Total	47.2949	77																1			1	1	2						2	0.300789	3		0.911871	3	0.424351
	1	12	256.277	115.225	33.2625	183.067	329.488	7.33	405			IMAGISTICA-RX	Between Groups	2.68384	2	1.34192	1.82305	0.165457													2			2	2	2					scor severitate CT	0	0.281636	68	9.85568e-15	0.848007	68	7.80313e-07
	2	2	629.5	457.498	323.5	-3480.96	4739.96	306	953				Within Groups	100.108	136	0.736085														IMAGISTICA-RX	0			0	0	1						1	0.283852	8	0.0569005	0.905597	8	0.324095
	Total	125	340.843	238.886	21.3666	298.552	383.133	2.19	1363				Total	102.791	138																1			0	0	0						2		2
Procalcitonina	0	46	0.233261	0.441568	0.0651057	0.102131	0.36439	0.04	3.1			NR. TESTE	Between Groups	5.56646	2	2.78323	0.493905	0.611415													2			0	0	1					IMAGISTICA-RX	0	0.321583	124	5.52473e-36	0.735728	124	1.19598e-13
	1	2	0.2	0.0141421	0.01	0.072938	0.327062	0.19	0.21				Within Groups	710.03	126	5.63516														NR. TESTE	0			3	4	7						1	0.499071	12	2.59875e-09	0.464652	12	9.81123e-06
	2	2	0.23	0.0707107	0.05	-0.40531	0.86531	0.18	0.28				Total	715.597	128																1			3	6	7.5						2	0.384815	3		0.75	3	0
	Total	50	0.2318	0.423338	0.059869	0.111489	0.352111	0.04	3.1			initiere trat de la debut simptome	Between Groups	14.8232	2	7.4116	0.285931	0.752069													2			4	5.5	7					NR. TESTE	0	0.231591	115	1.03511e-16	0.862647	115	6.3469e-09
D-DIMERI	0	43	611.359	1067.84	162.844	282.726	939.992	0.009	5050				Within Groups	2099.59	81	25.9209														initiere trat de la debut simptome	0			3	5	8						1	0.188911	12	.200*	0.903219	12	0.174536
	1	2	566	489.318	346	-3830.35	4962.35	220	912				Total	2114.42	83																1			4.5	6	7.5						2	0.26025	2
	2	2	295.5	26.163	18.5	60.4352	530.565	277	314			Nr.tratamente	Between Groups	2.43932	2	1.21966	0.589157	0.556215													2			3	5.5	8					initiere trat de la debut simptome	0	0.242076	71	3.51026e-11	0.706338	71	1.26845e-10
	Total	47	595.988	1024.96	149.505	295.05	896.927	0.009	5050				Within Groups	279.474	135	2.07018														Nr.tratamente	0			1	2	3						1	0.274283	11	0.0203407	0.766325	11	0.00339756
ZILE SPITALIZARE	0	122	14.9344	6.91595	0.626141	13.6948	16.174	1	35				Total	281.913	137																1			2	2	4						2	0.26025	2
	1	12	18.3333	10.0484	2.90071	11.9489	24.7178	5	33																						2			1.5	3	3.5					Nr.tratamente	0	0.180971	122	1.48189e-10	0.90826	122	4.43692e-07
	2	3	13.6667	6.80686	3.92994	-3.24251	30.5758	6	19																																	1	0.295517	13	0.00282393	0.862456	13	0.0415114
	Total	137	15.2044	7.23771	0.618359	13.9815	16.4272	1	35																																	2	0.29228	3		0.923077	3	0.463263
scor severitate CT	0	68	1.82353	0.77153	0.0935618	1.63678	2.01028	0	3																																*. This is a lower bound of the true significance.
	1	8	1.375	0.916125	0.323899	0.6091	2.1409	0	3																																a. Lilliefors Significance Correction
	2	2	2	0	0	2	2	2	2
	Total	78	1.78205	0.783721	0.088739	1.60535	1.95875	0	3
IMAGISTICA-RX	0	124	0.66129	0.882413	0.079243	0.504434	0.818147	0	4
	1	12	0.166667	0.389249	0.112367	-0.0806506	0.413984	0	1
	2	3	0.666667	1.1547	0.666667	-2.20177	3.5351	0	2
	Total	139	0.618705	0.863056	0.0732034	0.47396	0.76345	0	4
NR. TESTE	0	115	5.28696	2.32743	0.217034	4.85701	5.7169	3	12
	1	12	6	2.82843	0.816497	4.2029	7.7971	3	12
	2	2	5.5	2.12132	1.5	-13.5593	24.5593	4	7
	Total	129	5.35659	2.36445	0.208178	4.94467	5.7685	3	12
initiere trat de la debut simptome	0	71	6.28169	5.13026	0.608849	5.06738	7.496	1	35
	1	11	7.45455	4.94699	1.49157	4.13111	10.778	3	20
	2	2	5.5	3.53553	2.5	-26.2655	37.2655	3	8
	Total	84	6.41667	5.04727	0.550702	5.32134	7.51199	1	35
Nr.tratamente	0	122	2.39344	1.44633	0.130944	2.1342	2.65268	0	7
	1	13	2.84615	1.21423	0.336767	2.1124	3.57991	1	5
	2	3	2.33333	2.08167	1.20185	-2.83781	7.50448	0	4
	Total	138	2.43478	1.43449	0.122112	2.19331	2.67625	0	7
Diabet
Descriptives												ANOVA										Percentiles												Tests of Normality
		N	Mean	Std. Deviation	Std. Error	95% Confidence Interval for Mean		Minimum	Maximum					Sum of Squares	df	Mean Square	F	Sig.				Diabet (1=Da,0=nu)			Percentiles									Diabet (1=Da,0=nu)		Kolmogorov-Smirnova			Shapiro-Wilk					Hypothesis Test Summary
						Lower Bound	Upper Bound					VARSTA	Between Groups	2958.56	1	2958.56	12.2808	0.000607929							5	10	25	50	75	90	95					Statistic	df	Sig.	Statistic	df	Sig.				Null Hypothesis	Test	Sig.	Decision
VARSTA	0	136	45.5368	15.9907	1.37119	42.825	48.2486	19	84				Within Groups	35172.7	146	240.909						Tukey's Hinges	VARSTA	0			33	45	55					VARSTA	0	0.0627795	136	.200*	0.968975	136	0.00340084			1	The distribution of scor severitate CT is the same across categories of Diabet (1=Da,0=nu).	Independent-Samples Mann-Whitney U Test	0.073	Retain the null hypothesis.
	1=diabet	12	61.9167	7.70429	2.22404	57.0216	66.8117	45	71				Total	38131.3	147									1			58.5	64	67.5						1	0.189912	12	.200*	0.91805	12	0.270177			2	The distribution of IMAGISTICA-RX is the same across categories of Diabet (1=Da,0=nu).	Independent-Samples Mann-Whitney U Test	0.913	Retain the null hypothesis.
	Total	148	46.8649	16.1058	1.32389	44.2486	49.4812	19	84			GREUTATE	Between Groups	940.937	1	940.937	3.7631	0.0551303					GREUTATE	0			65	75	82					GREUTATE	0	0.109585	97	0.0059211	0.966261	97	0.013461			3	The distribution of NEUTROFILE is the same across categories of Diabet (1=Da,0=nu).	Independent-Samples Mann-Whitney U Test	0.643	Retain the null hypothesis.
GREUTATE	0	97	75.2165	15.3455	1.5581	72.1237	78.3093	45	120				Within Groups	25754.5	103	250.043								1			72.5	84	94.5						1	0.219276	8	.200*	0.919961	8	0.42955			4	The distribution of LIMFOCITE is the same across categories of Diabet (1=Da,0=nu).	Independent-Samples Mann-Whitney U Test	0.37	Retain the null hypothesis.
	1	8	86.5	21.2065	7.49762	68.7709	104.229	60	130				Total	26695.4	104								INALTIME	0			1.63	1.7	1.75					INALTIME	0	0.085942	97	0.0741198	0.989516	97	0.646484			5	The distribution of TROMBOCITI is the same across categories of Diabet (1=Da,0=nu).	Independent-Samples Mann-Whitney U Test	0.903	Retain the null hypothesis.
	Total	105	76.0762	16.0214	1.56353	72.9756	79.1767	45	130			INALTIME	Between Groups	0.000421448	1	0.000421448	0.0536728	0.817251						1			1.65	1.725	1.755						1	0.238105	8	.200*	0.863343	8	0.129621			6	The distribution of FERITINA is the same across categories of Diabet (1=Da,0=nu).	Independent-Samples Mann-Whitney U Test	0.024	Reject the null hypothesis.
INALTIME	0	97	1.69495	0.0903019	0.00916876	1.67675	1.71315	1.5	1.92				Within Groups	0.808775	103	0.00785218							IMC	0			22.4913	25.4014	29.4439					IMC	0	0.0945605	108	0.0187778	0.95959	108	0.00234486			7	The distribution of initiere trat de la debut simptome is the same across categories of Diabet (1=Da,0=nu).	Independent-Samples Mann-Whitney U Test	0.691	Retain the null hypothesis.
	1	8	1.7025	0.0608863	0.0215266	1.6516	1.7534	1.6	1.76				Total	0.809196	104									1			27.4732	31.0204	32.5						1	0.169695	11	.200*	0.942718	11	0.552954			8	The distribution of Nr.tratamente is the same across categories of Diabet (1=Da,0=nu).	Independent-Samples Mann-Whitney U Test	0.13	Retain the null hypothesis.
	Total	105	1.69552	0.0882085	0.00860826	1.67845	1.71259	1.5	1.92			IMC	Between Groups	191.646	1	191.646	7.13905	0.00861807					LEUCOCITE	0			4.845	5.92	8.155					LEUCOCITE	0	0.149844	136	6.2331e-08	0.896782	136	3.02171e-08			9	The distribution of LEUCOCITE is the same across categories of Diabet (1=Da,0=nu).	Independent-Samples Mann-Whitney U Test	0.944	Retain the null hypothesis.
IMC	0	108	26.4053	5.16346	0.496854	25.4204	27.3903	17	39.0625				Within Groups	3140.83	117	26.8447								1			5.46	6.07	6.665						1	0.276142	11	0.0188113	0.796896	11	0.00856265			10	The distribution of PLR is the same across categories of Diabet (1=Da,0=nu).	Independent-Samples Mann-Whitney U Test	0.509	Retain the null hypothesis.
	1	11	30.7868	5.36726	1.61829	27.181	34.3925	22.0386	41.968				Total	3332.48	118								NEUTROFILE	0			2.91	4.01	5.5					NEUTROFILE	0	0.376873	134	3.21183e-54	0.315954	134	2.53446e-22			Asymptotic significances are displayed. The significance level is .05.
	Total	119	26.8104	5.31426	0.487157	25.8457	27.7751	17	41.968			LEUCOCITE	Between Groups	0.195166	1	0.195166	0.0279939	0.867356						1			3.64	4.09	4.535						1	0.293477	11	0.0087848	0.730839	11	0.00117062
LEUCOCITE	0	136	6.62757	2.65891	0.227999	6.17666	7.07849	2.59	17.88				Within Groups	1010.9	145	6.97175							LIMFOCITE	0			1.2	1.56	2.08					LIMFOCITE	0	0.105157	134	0.000969123	0.893133	134	2.3392e-08
	1	11	6.48909	2.37659	0.716569	4.89247	8.08571	3.6	12.79				Total	1011.1	146									1			1.22	1.49	1.705						1	0.11606	11	.200*	0.964537	11	0.826701
	Total	147	6.61721	2.6316	0.217051	6.18824	7.04618	2.59	17.88			NEUTROFILE	Between Groups	48.9786	1	48.9786	0.316599	0.57454					TROMBOCITI	0			182.5	248	294.5					TROMBOCITI	0	0.119627	136	5.97509e-05	0.814984	136	8.2672e-12
NEUTROFILE	0	134	6.79866	12.8849	1.11309	4.59701	9.0003	1.26	84.6				Within Groups	22122.5	143	154.702								1			183	259	331						1	0.189954	11	.200*	0.938312	11	0.50086
	1	11	4.60364	2.03926	0.614859	3.23365	5.97363	2.62	10.17				Total	22171.4	144								NLR	0			1.66667	2.53456	3.78652					NLR	0	0.374136	134	2.10081e-53	0.305219	134	1.79908e-22
	Total	145	6.63214	12.4084	1.03046	4.59535	8.66892	1.26	84.6			LIMFOCITE	Between Groups	0.673806	1	0.673806	1.05768	0.305482						1			2.46525	3.19531	3.80867						1	0.195711	11	.200*	0.897449	11	0.172013
LIMFOCITE	0	134	1.70291	0.82125	0.0709452	1.56258	1.84324	0.38	6.1				Within Groups	91.1	143	0.637063							PLR	0			111.064	153.55	204.959					PLR	0	0.149107	134	9.89956e-08	0.713657	134	7.69146e-15
	1	11	1.44545	0.373881	0.112729	1.19428	1.69663	0.67	1.96				Total	91.7738	144									1			139.118	151.149	239.858						1	0.21913	11	0.146015	0.825901	11	0.0206217
	Total	145	1.68338	0.798322	0.0662971	1.55234	1.81442	0.38	6.1			TROMBOCITI	Between Groups	20.0726	1	20.0726	0.00202328	0.964184					VSH	0			5	11	29					VSH	0	0.232817	121	8.25259e-18	0.74946	121	4.36498e-13
TROMBOCITI	0	136	253.596	99.9111	8.56731	236.652	270.539	112	917				Within Groups	1.43852e+06	145	9920.82								1			22	42	76						1	0.217951	11	0.150247	0.86921	11	0.0757304
	1	11	255	95.3509	28.7494	190.942	319.058	120	406				Total	1.43854e+06	146								CRP	0			0.9	3	15.95					CRP	0	0.288134	131	2.98515e-30	0.603051	131	2.95717e-17
	Total	147	253.701	99.2623	8.18702	237.52	269.881	112	917			NLR	Between Groups	45.2604	1	45.2604	0.304302	0.582059						1			17.81	55.7	78.5						1	0.150313	11	.200*	0.933267	11	0.444844
NLR	0	134	5.37862	12.6417	1.09208	3.21853	7.53871	0.741935	97.5581				Within Groups	21269.1	143	148.735							FERITINA	0			72.1	179.8	450.8					FERITINA	0	0.250726	105	5.52902e-18	0.618435	105	4.0899e-15
	1	11	3.26856	1.18248	0.356532	2.47416	4.06297	1.86224	6.08982				Total	21314.4	144									1			247.4	535	629.4						1	0.290923	11	0.00986351	0.836109	11	0.028081
	Total	145	5.21855	12.1662	1.01035	3.22152	7.21558	0.741935	97.5581			PLR	Between Groups	2568.76	1	2568.76	0.221824	0.638371					LDH	0			190.5	286	383					LDH	0	0.263817	123	1.45243e-23	0.570211	123	2.28497e-17
PLR	0	134	176.28	108.086	9.33723	157.811	194.748	22.7869	902.632				Within Groups	1.65596e+06	143	11580.2								1			306	388	472						1	0.227815	10	0.150843	0.93851	10	0.53656
	1	11	192.176	101.081	30.477	124.269	260.083	86.631	447.761				Total	1.65853e+06	144								Procalcitonina	0			0.13	0.18	0.22					Procalcitonina	0	0.425437	49	2.90256e-25	0.3506	49	2.09831e-13
	Total	145	177.486	107.32	8.91244	159.869	195.102	22.7869	902.632			VSH	Between Groups	5816	1	5816	9.45881	0.00256213						1			0.13	0.18	0.22						1	0.166302	5	.200*	0.97568	5	0.910296
VSH	0	121	21.3471	24.3351	2.21228	16.967	25.7273	1	105				Within Groups	79934	130	614.877							D-DIMERI	0			190	284	897					D-DIMERI	0	0.369237	45	3.22128e-17	0.312496	45	3.18961e-13
	1	11	45.3636	29.7835	8.98005	25.3548	65.3724	9	84				Total	85750	131									1			233	271	566						1	0.33563	6	0.0333504	0.818793	6	0.0861528
	Total	132	23.3485	25.5848	2.22687	18.9432	27.7538	1	105			CRP	Between Groups	11104.3	1	11104.3	11.2997	0.000999605					ZILE SPITALIZARE	0			10	14	20					ZILE SPITALIZARE	0	0.128131	132	1.53849e-05	0.945831	132	4.8117e-05
CRP	0	131	17.6043	30.9463	2.70379	12.2551	22.9534	0.03	117.2				Within Groups	137579	140	982.709								1			11	13.5	17						1	0.186307	12	.200*	0.939558	12	0.492367
	1	11	50.6836	36.1681	10.9051	26.3856	74.9817	1.6	104.7				Total	148683	141								scor severitate CT	0			1	2	2					scor severitate CT	0	0.26148	72	2.38583e-13	0.859286	72	1.00665e-06
	Total	142	20.1668	32.473	2.72507	14.7795	25.554	0.03	117.2			FERITINA	Between Groups	606682	1	606682	2.0992	0.150121						1			2	2	2						1	0.482372	10	2.1923e-07	0.509275	10	4.67233e-06
FERITINA	0	105	365.904	536.894	52.3955	262.002	469.806	5	3554				Within Groups	3.29467e+07	114	289006							IMAGISTICA-RX	0			0	0	1					IMAGISTICA-RX	0	0.343651	135	4.38204e-45	0.702439	135	3.39726e-15
	1	11	612.745	544.812	164.267	246.736	978.755	39.6	1828				Total	3.35534e+07	115									1			0	0	2						1	0.411702	12	3.62763e-06	0.671889	12	0.0004578
	Total	116	389.311	540.156	50.1522	289.969	488.653	5	3554			LDH	Between Groups	32546.5	1	32546.5	0.283724	0.595173					NR. TESTE	0			3	4	7					NR. TESTE	0	0.217763	124	7.26622e-16	0.884607	124	2.31333e-08
LDH	0	123	362.61	342.911	30.9193	301.402	423.817	2.19	3028				Within Groups	1.50273e+07	131	114712								1			4	6	8						1	0.228667	10	0.147617	0.899253	10	0.214995
	1	10	421.933	275.183	87.0204	225.079	618.787	7.33	992				Total	1.50598e+07	132								initiere trat de la debut simptome	0			3	5	8					initiere trat de la debut simptome	0	0.24725	77	1.05805e-12	0.730211	77	1.3677e-10
	Total	133	367.07	337.771	29.2885	309.135	425.006	2.19	3028			Procalcitonina	Between Groups	0.21886	1	0.21886	0.275306	0.602024						1			3	4.5	8						1	0.230621	10	0.140637	0.785937	10	0.00977805
Procalcitonina	0	49	0.401633	0.927787	0.132541	0.135141	0.668124	0.04	5.7				Within Groups	41.3383	52	0.794968							Nr.tratamente	0			1	2	3					Nr.tratamente	0	0.193645	134	2.03265e-13	0.904271	134	9.18746e-08
	1	5	0.182	0.0715542	0.032	0.0931538	0.270846	0.1	0.28				Total	41.5572	53									1			2	3.5	4						1	0.247986	12	0.0400127	0.856638	12	0.0443792
	Total	54	0.381296	0.885493	0.1205	0.139603	0.622989	0.04	5.7			D-DIMERI	Between Groups	6.07697e+06	1	6.07697e+06	0.347344	0.558328																*. This is a lower bound of the true significance.
D-DIMERI	0	45	1473.39	4412.98	657.848	147.583	2799.19	0.009	28956				Within Groups	8.57281e+08	49	1.74955e+07																		a. Lilliefors Significance Correction
	1	6	402	286.007	116.762	101.854	702.146	159	912				Total	8.63358e+08	50
	Total	51	1347.34	4155.38	581.869	178.624	2516.06	0.009	28956			ZILE SPITALIZARE	Between Groups	5.81818	1	5.81818	0.109223	0.741518				Independent Samples Test
ZILE SPITALIZARE	0	132	15.3939	7.20661	0.627255	14.1531	16.6348	2	35				Within Groups	7564.18	142	53.2689								Levene's Test for Equality of Variances		t-test for Equality of Means
	1	12	14.6667	8.31574	2.40055	9.3831	19.9502	1	33				Total	7570	143									F	Sig.	t	df	Sig. (2-tailed)	Mean Difference	Std. Error Difference	95% Confidence Interval of the Difference
	Total	144	15.3333	7.27579	0.606316	14.1348	16.5318	1	35			scor severitate CT	Between Groups	1.77805	1	1.77805	3.02004	0.0860894													Lower	Upper
scor severitate CT	0	72	1.75	0.800528	0.0943431	1.56189	1.93811	0	3				Within Groups	47.1	80	0.58875						VARSTA	Equal variances assumed	6.39672	0.0124951	-3.5044	146	0.000607929	-16.3799	4.67409	-25.6175	-7.14228
	1	10	2.2	0.421637	0.133333	1.89838	2.50162	2	3				Total	48.878	81								Equal variances not assumed			-6.2692	20.708	3.43905e-06	-16.3799	2.61276	-21.8181	-10.9417
	Total	82	1.80488	0.776809	0.0857842	1.63419	1.97556	0	3			IMAGISTICA-RX	Between Groups	0.326871	1	0.326871	0.450606	0.503115
IMAGISTICA-RX	0	135	0.577778	0.823776	0.0708994	0.437551	0.718004	0	4				Within Groups	105.183	145	0.725402
	1	12	0.75	1.13818	0.328564	0.0268347	1.47317	0	3				Total	105.51	146
	Total	147	0.591837	0.850102	0.0701152	0.453265	0.730409	0	4			NR. TESTE	Between Groups	6.99377	1	6.99377	1.17896	0.279547
NR. TESTE	0	124	5.33065	2.40839	0.21628	4.90253	5.75876	1	12				Within Groups	783.044	132	5.93215
	1	10	6.2	2.78089	0.879394	4.21067	8.18933	3	12				Total	790.037	133
	Total	134	5.39552	2.43724	0.210545	4.97907	5.81197	1	12			initiere trat de la debut simptome	Between Groups	16.0217	1	16.0217	0.644603	0.424288
initiere trat de la debut simptome	0	77	6.54545	5.2127	0.594042	5.36232	7.72859	1	35				Within Groups	2112.69	85	24.8552
	1	10	5.2	2.29976	0.727247	3.55485	6.84515	3	8				Total	2128.71	86
	Total	87	6.3908	4.97519	0.533396	5.33045	7.45116	1	35			Nr.tratamente	Between Groups	2.4993	1	2.4993	1.16119	0.28302
Nr.tratamente	0	134	2.4403	1.4536	0.125572	2.19192	2.68867	0	7				Within Groups	309.939	144	2.15235
	1	12	2.91667	1.62135	0.468045	1.88651	3.94683	0	5				Total	312.438	145
	Total	146	2.47945	1.46791	0.121485	2.23934	2.71956	0	7
Boli respiratorii
Descriptives												ANOVA									Percentiles
		N	Mean	Std. Deviation	Std. Error	95% Confidence Interval for Mean		Minimum	Maximum					Sum of Squares	df	Mean Square	F	Sig.			Boli respiratorii			Percentiles								Tests of Normality									Hypothesis Test Summary
						Lower Bound	Upper Bound					VARSTA	Between Groups	856.219	1	856.219	3.35366	0.0690942						5	10	25	50	75	90	95		Boli respiratorii		Kolmogorov-Smirnova			Shapiro-Wilk					Null Hypothesis	Test	Sig.	Decision
VARSTA	0	138	46.2174	16.0382	1.36526	43.5177	48.9171	19	84				Within Groups	37275.1	146	255.309					Tukey's Hinges	VARSTA	0			33	45	57						Statistic	df	Sig.	Statistic	df	Sig.		1	The distribution of scor severitate CT is the same across categories of Boli respiratorii.	Independent-Samples Mann-Whitney U Test	0.831	Retain the null hypothesis.
	1=Boli respiratorii	10	55.8	15.0392	4.75582	45.0416	66.5584	21	73				Total	38131.3	147								1			52	57.5	69				VARSTA	0	0.0640466	138	.200*	0.972699	138	0.00718426		2	The distribution of IMAGISTICA-RX is the same across categories of Boli respiratorii.	Independent-Samples Mann-Whitney U Test	0.689	Retain the null hypothesis.
	Total	148	46.8649	16.1058	1.32389	44.2486	49.4812	19	84			GREUTATE	Between Groups	506.646	1	506.646	1.99263	0.16108				GREUTATE	0			65	75	87					1	0.200261	10	.200*	0.886286	10	0.153945		3	The distribution of NEUTROFILE is the same across categories of Boli respiratorii.	Independent-Samples Mann-Whitney U Test	0.189	Retain the null hypothesis.
GREUTATE	0	98	76.6633	16.2639	1.6429	73.4026	79.924	45	130				Within Groups	26188.7	103	254.26							1			60	70	76				GREUTATE	0	0.102396	98	0.0130764	0.963982	98	0.00871106		4	The distribution of NLR is the same across categories of Boli respiratorii.	Independent-Samples Mann-Whitney U Test	0.454	Retain the null hypothesis.
	1	7	67.8571	9.40618	3.5552	59.1579	76.5564	55	78				Total	26695.4	104							INALTIME	0			1.64	1.7	1.75					1	0.226802	7	.200*	0.878857	7	0.221423		5	The distribution of VSH is the same across categories of Boli respiratorii.	Independent-Samples Mann-Whitney U Test	0.519	Retain the null hypothesis.
	Total	105	76.0762	16.0214	1.56353	72.9756	79.1767	45	130			INALTIME	Between Groups	0.00871864	1	0.00871864	1.12186	0.291997					1			1.615	1.65	1.695				INALTIME	0	0.0723681	98	.200*	0.989328	98	0.624639		6	The distribution of CRP is the same across categories of Boli respiratorii.	Independent-Samples Mann-Whitney U Test	0.254	Retain the null hypothesis.
INALTIME	0	98	1.69796	0.0878724	0.00887646	1.68034	1.71558	1.5	1.92				Within Groups	0.800478	103	0.00777163						IMC	0			23.015	26.0262	29.9308					1	0.220438	7	.200*	0.951503	7	0.743363		7	The distribution of LDH is the same across categories of Boli respiratorii.	Independent-Samples Mann-Whitney U Test	0.341	Retain the null hypothesis.
	1	7	1.66143	0.0926334	0.0350121	1.57576	1.7471	1.54	1.82				Total	0.809196	104								1			21.724	25.3511	29.3966				IMC	0	0.0928497	111	0.0197892	0.966239	111	0.00653037		8	The distribution of Procalcitonina is the same across categories of Boli respiratorii.	Independent-Samples Mann-Whitney U Test	0.2121	Retain the null hypothesis.
	Total	105	1.69552	0.0882085	0.00860826	1.67845	1.71259	1.5	1.92			IMC	Between Groups	9.66391	1	9.66391	0.340277	0.560792				LEUCOCITE	0			4.81	5.89	7.87					1	0.154228	8	.200*	0.93755	8	0.587151		Asymptotic significances are displayed. The significance level is .05.
IMC	0	111	26.8869	5.36566	0.509286	25.8776	27.8961	17	41.968				Within Groups	3322.81	117	28.4001							1			5.35	8.17	12.79				LEUCOCITE	0	0.133734	137	2.71218e-06	0.903412	137	6.32315e-08		1Exact significance is displayed for this test.
	1	8	25.7489	4.71902	1.66842	21.8037	29.6941	20.0474	33				Total	3332.48	118							NEUTROFILE	0			2.94	4.01	5.17					1	0.23711	10	0.117457	0.890589	10	0.172186
	Total	119	26.8104	5.31426	0.487157	25.8457	27.7751	17	41.968			LEUCOCITE	Between Groups	56.8991	1	56.8991	8.64637	0.00381545					1			2.96	5.035	10.17				NEUTROFILE	0	0.387516	135	6.919e-58	0.300728	135	1.30698e-22
LEUCOCITE	0	137	6.44912	2.42109	0.206848	6.04007	6.85818	2.59	17.88				Within Groups	954.199	145	6.58069						LIMFOCITE	0			1.19	1.55	2.035					1	0.228142	10	0.149491	0.825324	10	0.029387
	1	10	8.92	4.17678	1.32081	5.93211	11.9079	3.8	15.05				Total	1011.1	146								1			1.42	1.645	1.97				LIMFOCITE	0	0.102786	135	0.00134706	0.881131	135	5.34168e-09
	Total	147	6.61721	2.6316	0.217051	6.18824	7.04618	2.59	17.88			NEUTROFILE	Between Groups	0.112049	1	0.112049	0.000722691	0.978591				TROMBOCITI	0			182	248	284					1	0.217782	10	0.196446	0.882461	10	0.139248
NEUTROFILE	0	135	6.6397	12.8191	1.10329	4.45759	8.82182	1.26	84.6				Within Groups	22171.3	143	155.044							1			188	305.5	380				TROMBOCITI	0	0.126061	137	1.46138e-05	0.810687	137	5.14984e-12
	1	10	6.53	4.10076	1.29677	3.59649	9.46351	2.81	13.07				Total	22171.4	144							NLR	0			1.67692	2.55947	3.6599					1	0.165752	10	.200*	0.919439	10	0.352298
	Total	145	6.63214	12.4084	1.03046	4.59535	8.66892	1.26	84.6			LIMFOCITE	Between Groups	0.131434	1	0.131434	0.205091	0.651329					1			1.86111	2.4623	6.08982				NLR	0	0.386582	135	1.34688e-57	0.291421	135	9.75017e-23
LIMFOCITE	0	135	1.67519	0.797253	0.0686166	1.53947	1.8109	0.38	6.1				Within Groups	91.6424	143	0.640856						PLR	0			111.963	150.246	204.933					1	0.269129	10	0.0385858	0.716523	10	0.00139749
	1	10	1.794	0.847902	0.26813	1.18745	2.40055	0.69	3.24				Total	91.7738	144								1			120.988	189.564	232.099				PLR	0	0.159116	135	6.2118e-09	0.718147	135	8.87428e-15
	Total	145	1.68338	0.798322	0.0662971	1.55234	1.81442	0.38	6.1			TROMBOCITI	Between Groups	14138.2	1	14138.2	1.43923	0.232221				VSH	0			5.5	12.5	30.5					1	0.1424	10	.200*	0.932125	10	0.469118
TROMBOCITI	0	137	251.051	99.5551	8.50557	234.231	267.871	112	917				Within Groups	1.4244e+06	145	9823.45							1			5	9.5	19				VSH	0	0.217634	124	7.60399e-16	0.77996	124	2.36027e-12
	1	10	290	92.1798	29.1498	224.059	355.941	146	406				Total	1.43854e+06	146							CRP	0			0.91	3.2	18.4					1	0.318935	8	0.016244	0.646588	8	0.000552761
	Total	147	253.701	99.2623	8.18702	237.52	269.881	112	917			NLR	Between Groups	3.45839	1	3.45839	0.0232064	0.879136					1			1.8	9.2	90.4				CRP	0	0.282988	132	2.33257e-29	0.639166	132	1.54123e-16
NLR	0	135	5.26058	12.5554	1.0806	3.12335	7.39782	0.741935	97.5581				Within Groups	21310.9	143	149.027						FERITINA	0			72.3	191	501.5					1	0.299964	10	0.0111385	0.781206	10	0.00856337
	1	10	4.65111	4.56261	1.44283	1.38721	7.91501	1.50254	16.1358				Total	21314.4	144								1			107.8	297.7	536.4				FERITINA	0	0.243463	107	3.09254e-17	0.642136	107	8.93035e-15
	Total	145	5.21855	12.1662	1.01035	3.22152	7.21558	0.741935	97.5581			PLR	Between Groups	148.475	1	148.475	0.0128028	0.910071				LDH	0			186.5	286	392.5					1	0.215746	9	.200*	0.895302	9	0.226011
PLR	0	135	177.21	110.079	9.47408	158.472	195.948	22.7869	902.632				Within Groups	1.65838e+06	143	11597.1							1			291	322.5	385				LDH	0	0.202135	123	1.91157e-13	0.7667	123	1.0579e-12
	1	10	181.204	62.0547	19.6234	136.812	225.595	91.8782	267.606				Total	1.65853e+06	144							Procalcitonina	0			0.12	0.18	0.22					1	0.450492	10	2.23943e-06	0.467877	10	1.53121e-06
	Total	145	177.486	107.32	8.91244	159.869	195.102	22.7869	902.632			VSH	Between Groups	151.909	1	151.909	0.230708	0.631806					1			0.19	0.205	1.155				Procalcitonina	0	0.430585	50	1.94613e-26	0.30027	50	4.6389e-14
VSH	0	124	23.621	25.5526	2.29469	19.0788	28.1632	1	105				Within Groups	85598.1	130	658.447						D-DIMERI	0			188	265	719					1	0.436498	4		0.64236	4	0.00196662
	1	8	19.125	27.4821	9.7164	-3.85064	42.1006	1	85				Total	85750	131								1			271.5	834	3172.5				D-DIMERI	0	0.379635	47	4.56343e-19	0.278925	47	7.66809e-14
	Total	132	23.3485	25.5848	2.22687	18.9432	27.7538	1	105			CRP	Between Groups	3200.4	1	3200.4	3.07978	0.0814589				ZILE SPITALIZARE	0			10	14	19.5					1	0.316723	4		0.790554	4	0.0863304
CRP	0	132	18.8601	31.0485	2.70242	13.514	24.2061	0.03	113.4				Within Groups	145483	140	1039.16							1			9	12	20				ZILE SPITALIZARE	0	0.1221	135	3.98139e-05	0.951488	135	0.000108226
	1	10	37.415	46.1855	14.6052	4.37585	70.4541	0.15	117.2				Total	148683	141							scor severitate CT	0			1	2	2					1	0.208428	9	.200*	0.900087	9	0.252505
	Total	142	20.1668	32.473	2.72507	14.7795	25.554	0.03	117.2			FERITINA	Between Groups	5388.35	1	5388.35	0.0183103	0.892601					1			1	2	3				scor severitate CT	0	0.303836	76	2.31602e-19	0.83309	76	8.20613e-08
FERITINA	0	107	391.288	555.646	53.7163	284.79	497.786	5	3554				Within Groups	3.3548e+07	114	294281						IMAGISTICA-RX	0			0	0	1					1	0.30996	6	0.0736694	0.805138	6	0.0653421
	1	9	365.811	320.413	106.804	119.52	612.102	24.5	994.4				Total	3.35534e+07	115								1			0	0	1				IMAGISTICA-RX	0	0.350168	138	6.00587e-48	0.706941	138	2.97112e-15
	Total	116	389.311	540.156	50.1522	289.969	488.653	5	3554			LDH	Between Groups	498112	1	498112	4.48112	0.0361622				NR. TESTE	0			3	5	7					1	0.380711	10	0.000191934	0.640485	10	0.000168679
LDH	0	123	349.62	253.446	22.8524	304.382	394.859	2.19	1363				Within Groups	1.45617e+07	131	111158							1			3	4	6				NR. TESTE	0	0.211684	124	6.04124e-15	0.874984	124	8.2661e-09
	1	10	581.7	864.424	273.355	-36.6713	1200.07	140	3028				Total	1.50598e+07	132							initiere trat de la debut simptome	0			3	5	8					1	0.256509	10	0.0610812	0.927237	10	0.421271
	Total	133	367.07	337.771	29.2885	309.135	425.006	2.19	3028			Procalcitonina	Between Groups	0.366334	1	0.366334	0.462466	0.49949					1			3	5.5	9.5				initiere trat de la debut simptome	0	0.254753	83	1.3106e-14	0.715597	83	2.18829e-11
Procalcitonina	0	50	0.358	0.886099	0.125313	0.106173	0.609827	0.04	5.7				Within Groups	41.1909	52	0.792132						Nr.tratamente	0			1	2	3					1	0.294829	4		0.857034	4	0.249762
	1	4	0.6725	0.951748	0.475874	-0.841944	2.18694	0.18	2.1				Total	41.5572	53								1			2	2	4				Nr.tratamente	0	0.174051	136	7.05648e-11	0.922638	136	9.34216e-07
	Total	54	0.381296	0.885493	0.1205	0.139603	0.622989	0.04	5.7			D-DIMERI	Between Groups	609259	1	609259	0.034603	0.853198															1	0.289358	10	0.0174091	0.869439	10	0.0984702
D-DIMERI	0	47	1315.46	4292.68	626.152	55.0775	2575.84	0.009	28956				Within Groups	8.62748e+08	49	1.76071e+07																*. This is a lower bound of the true significance.
	1	4	1722	2243.56	1121.78	-1848	5292	220	5000				Total	8.63358e+08	50																	a. Lilliefors Significance Correction
	Total	51	1347.34	4155.38	581.869	178.624	2516.06	0.009	28956			ZILE SPITALIZARE	Between Groups	0.118519	1	0.118519	0.00222324	0.962459					Independent Samples Test
ZILE SPITALIZARE	0	135	15.3407	7.24431	0.623491	14.1076	16.5739	1	35				Within Groups	7569.88	142	53.309									Levene's Test for Equality of Variances		t-test for Equality of Means
	1	9	15.2222	8.19722	2.73241	8.92128	21.5232	6	28				Total	7570	143										F	Sig.	t	df	Sig. (2-tailed)	Mean Difference	Std. Error Difference	95% Confidence Interval of the Difference
	Total	144	15.3333	7.27579	0.606316	14.1348	16.5318	1	35			scor severitate CT	Between Groups	0.00524176	1	0.00524176	0.00858025	0.926429														Lower	Upper
scor severitate CT	0	76	1.80263	0.730657	0.0838121	1.63567	1.96959	0	3				Within Groups	48.8728	80	0.61091							LEUCOCITE	Equal variances assumed	12.4891	0.000549627	-2.94047	145	0.00381545	-2.47088	0.840299	-4.13169	-0.810058
	1	6	1.83333	1.32916	0.542627	0.438465	3.2282	0	3				Total	48.878	81									Equal variances not assumed			-1.84819	9.4465	0.0960684	-2.47088	1.33691	-5.47353	0.531782
	Total	82	1.80488	0.776809	0.0857842	1.63419	1.97556	0	3			IMAGISTICA-RX	Between Groups	0.378398	1	0.378398	0.52376	0.4704
IMAGISTICA-RX	0	138	0.601449	0.867414	0.0738392	0.455437	0.747461	0	4				Within Groups	105.48	146	0.722464
	1	10	0.4	0.516398	0.163299	0.0305913	0.769409	0	1				Total	105.858	147
	Total	148	0.587838	0.848601	0.0697545	0.449987	0.725689	0	4			NR. TESTE	Between Groups	12.9696	1	12.9696	2.20313	0.140115
NR. TESTE	0	124	5.48387	2.44778	0.219817	5.04876	5.91898	3	12				Within Groups	777.068	132	5.88688
	1	10	4.3	2.11082	0.667499	2.79001	5.80999	1	8				Total	790.037	133
	Total	134	5.39552	2.43724	0.210545	4.97907	5.81197	1	12			initiere trat de la debut simptome	Between Groups	0.0831256	1	0.0831256	0.00331935	0.954191
initiere trat de la debut simptome	0	83	6.39759	5.03873	0.553072	5.29735	7.49783	1	35				Within Groups	2128.63	85	25.0427
	1	4	6.25	3.94757	1.97379	-0.0314697	12.5315	3	11				Total	2128.71	86
	Total	87	6.3908	4.97519	0.533396	5.33045	7.45116	1	35			Nr.tratamente	Between Groups	1.10306	1	1.10306	0.510193	0.476212
Nr.tratamente	0	136	2.45588	1.45992	0.125187	2.2083	2.70346	0	7				Within Groups	311.335	144	2.16205
	1	10	2.8	1.61933	0.512076	1.6416	3.9584	1	6				Total	312.438	145
	Total	146	2.47945	1.46791	0.121485	2.23934	2.71956	0	7
hipotiroidism	lipsa tiroida sau hipotiroidism sau hashimoto
																					Percentiles
Descriptives											ANOVA										Hipotiroidism			Percentiles								Tests of Normality
		N	Mean	Std. Deviation	Std. Error	95% Confidence Interval for Mean		Minimum	Maximum				Sum of Squares	df	Mean Square	F	Sig.							5	10	25	50	75	90	95		Hipotiroidism		Kolmogorov-Smirnova			Shapiro-Wilk					Hypothesis Test Summary
						Lower Bound	Upper Bound				VARSTA	Between Groups	518.72	1	518.72	2.01351	0.158036				Tukey's Hinges	VARSTA	0			33	46	57						Statistic	df	Sig.	Statistic	df	Sig.				Null Hypothesis	Test	Sig.	Decision
VARSTA	0	139	46.3885	16.1943	1.37358	43.6725	49.1045	19	84			Within Groups	37612.6	146	257.62								1			45	52	58				VARSTA	0	0.0631396	139	.200*	0.974151	139	0.00965719			1	The distribution of scor severitate CT is the same across categories of Hipotiroidism.	Independent-Samples Mann-Whitney U Test	0.018	Reject the null hypothesis.
	1=hipotiroidism	9	54.2222	13.3302	4.4434	43.9757	64.4687	35	79			Total	38131.3	147								GREUTATE	0			65	75	84					1	0.166213	9	.200*	0.961202	9	0.810819			2	The distribution of IMAGISTICA-RX is the same across categories of Hipotiroidism.	Independent-Samples Mann-Whitney U Test	0.467	Retain the null hypothesis.
	Total	148	46.8649	16.1058	1.32389	44.2486	49.4812	19	84		GREUTATE	Between Groups	32.4208	1	32.4208	0.125243	0.72414						1			70	78	87				GREUTATE	0	0.108326	99	0.00604476	0.95785	99	0.00301329			3	The distribution of VSH is the same across categories of Hipotiroidism.	Independent-Samples Mann-Whitney U Test	0.622	Retain the null hypothesis.
GREUTATE	0	99	75.9394	16.236	1.63178	72.7012	79.1776	45	130			Within Groups	26663	103	258.864							INALTIME	0			1.64	1.7	1.75					1	0.176991	6	.200*	0.98367	6	0.96828			4	The distribution of CRP is the same across categories of Hipotiroidism.	Independent-Samples Mann-Whitney U Test	0.621	Retain the null hypothesis.
	1	6	78.3333	12.8789	5.2578	64.8177	91.8489	60	97			Total	26695.4	104									1			1.62	1.64	1.67				INALTIME	0	0.0662342	99	.200*	0.989892	99	0.662583			5	The distribution of LDH is the same across categories of Hipotiroidism.	Independent-Samples Mann-Whitney U Test	0.37	Retain the null hypothesis.
	Total	105	76.0762	16.0214	1.56353	72.9756	79.1767	45	130		INALTIME	Between Groups	0.00960831	1	0.00960831	1.23771	0.268503					IMC	0			22.7457	25.6236	29.6689					1	0.259894	6	.200*	0.877175	6	0.256333			6	The distribution of FERITINA is the same across categories of Hipotiroidism.	Independent-Samples Mann-Whitney U Test	0.143	Retain the null hypothesis.
INALTIME	0	99	1.69788	0.0888506	0.00892982	1.68016	1.7156	1.5	1.92			Within Groups	0.799588	103	0.00776299								1			26.9127	27.968	33.6225				IMC	0	0.094142	112	0.0161887	0.965382	112	0.005293			7	The distribution of Nr.tratamente is the same across categories of Hipotiroidism.	Independent-Samples Mann-Whitney U Test	0.748	Retain the null hypothesis.
	1	6	1.65667	0.0720185	0.0294014	1.58109	1.73225	1.58	1.79			Total	0.809196	104								LEUCOCITE	0			4.88	5.96	8.2					1	0.197311	7	.200*	0.930584	7	0.555875			Asymptotic significances are displayed. The significance level is .05.
	Total	105	1.69552	0.0882085	0.00860826	1.67845	1.71259	1.5	1.92		IMC	Between Groups	60.1889	1	60.1889	2.15204	0.145063						1			4.9	5.59	6.05				LEUCOCITE	0	0.145204	138	1.54951e-07	0.898983	138	3.3114e-08
IMC	0	112	26.6326	5.29024	0.499881	25.642	27.6231	17	41.968			Within Groups	3272.29	117	27.9683							NEUTROFILE	0			2.94	4.035	5.5					1	0.166058	9	.200*	0.936398	9	0.544531
	1	7	29.6551	5.25629	1.98669	24.7938	34.5164	22.0386	36.5087			Total	3332.48	118									1			3.01	3.28	4.04				NEUTROFILE	0	0.372086	136	1.33636e-53	0.316995	136	1.8437e-22
	Total	119	26.8104	5.31426	0.487157	25.8457	27.7751	17	41.968		LEUCOCITE	Between Groups	11.7292	1	11.7292	1.70181	0.194118					LIMFOCITE	0			1.175	1.56	2.035					1	0.245579	9	0.125038	0.839057	9	0.0563756
LEUCOCITE	0	138	6.68935	2.683	0.228392	6.23772	7.14098	2.59	17.88			Within Groups	999.369	145	6.8922								1			1.28	1.38	1.78				LIMFOCITE	0	0.102998	136	0.00122359	0.889273	136	1.23133e-08
	1	9	5.51111	1.28349	0.427829	4.52454	6.49769	3.79	7.95			Total	1011.1	146								TROMBOCITI	0			181	245	294					1	0.181595	9	.200*	0.95835	9	0.780903
	Total	147	6.61721	2.6316	0.217051	6.18824	7.04618	2.59	17.88		NEUTROFILE	Between Groups	86.5475	1	86.5475	0.560396	0.45533						1			248	261	312				TROMBOCITI	0	0.12125	138	3.62712e-05	0.821953	138	1.19164e-11
NEUTROFILE	0	136	6.83088	12.7873	1.0965	4.66235	8.99942	1.26	84.6			Within Groups	22084.9	143	154.44							NLR	0			1.70054	2.59567	3.82874					1	0.165249	9	.200*	0.966776	9	0.865838
	1	9	3.62889	1.14644	0.382148	2.74765	4.51012	2.37	6.31			Total	22171.4	144									1			1.975	2.26966	3.16406				NLR	0	0.376996	136	4.41671e-55	0.304313	136	1.22761e-22
	Total	145	6.63214	12.4084	1.03046	4.59535	8.66892	1.26	84.6		LIMFOCITE	Between Groups	0.292156	1	0.292156	0.456685	0.500269					PLR	0			111.963	149.528	204.905					1	0.239289	9	0.145754	0.90048	9	0.254793
LIMFOCITE	0	136	1.69493	0.813972	0.0697975	1.55689	1.83296	0.38	6.1			Within Groups	91.4817	143	0.639732								1			175.281	211.594	233.077				PLR	0	0.166177	136	7.26687e-10	0.716131	136	6.84487e-15
	1	9	1.50889	0.504664	0.168221	1.12097	1.89681	0.69	2.38			Total	91.7738	144								VSH	0			5	12	30					1	0.238019	9	0.149937	0.848943	9	0.0725496
	Total	145	1.68338	0.798322	0.0662971	1.55234	1.81442	0.38	6.1		TROMBOCITI	Between Groups	2021.65	1	2021.65	0.204063	0.652136						1			7	16	24				VSH	0	0.219004	123	6.36433e-16	0.775334	123	1.9324e-12
TROMBOCITI	0	138	252.754	100.962	8.59449	235.759	269.749	112	917			Within Groups	1.43652e+06	145	9907.02							CRP	0			0.9	3.2	18.6					1	0.26028	9	0.0796042	0.716374	9	0.00220343
	1	9	268.222	70.728	23.576	213.856	322.589	146	372			Total	1.43854e+06	146									1			2	3.2	18.4				CRP	0	0.293776	133	5.33875e-32	0.653506	133	2.82955e-16
	Total	147	253.701	99.2623	8.18702	237.52	269.881	112	917		NLR	Between Groups	63.3074	1	63.3074	0.426	0.515006					FERITINA	0			84.65	194.3	509.6					1	0.308743	9	0.0134277	0.821815	9	0.0361229
NLR	0	136	5.38853	12.5433	1.07558	3.26136	7.51569	0.741935	97.5581			Within Groups	21251.1	143	148.609								1			25.4	95.9	236.4				FERITINA	0	0.235277	107	4.89243e-16	0.658537	107	2.0045e-14
	1	9	2.64998	1.16762	0.389205	1.75247	3.54749	1.37815	4.85385			Total	21314.4	144								LDH	0			186.5	286	388					1	0.272035	9	0.0535714	0.755498	9	0.00627848
	Total	145	5.21855	12.1662	1.01035	3.22152	7.21558	0.741935	97.5581		PLR	Between Groups	1788.13	1	1788.13	0.154341	0.695006						1			295	322	403				LDH	0	0.244394	124	3.12574e-20	0.595314	124	6.09609e-17
PLR	0	136	176.582	109.877	9.42188	157.949	195.216	22.7869	902.632			Within Groups	1.65674e+06	143	11585.6							Procalcitonina	0			0.13	0.18	0.22					1	0.316284	9	0.00983061	0.775164	9	0.0105947
	1	9	191.137	57.9805	19.3268	146.569	235.704	88.9423	249.664			Total	1.65853e+06	144									1			0.135	0.19	0.22				Procalcitonina	0	0.426613	50	6.29398e-26	0.348198	50	1.44439e-13
	Total	145	177.486	107.32	8.91244	159.869	195.102	22.7869	902.632		VSH	Between Groups	2.04016	1	2.04016	0.00309303	0.955734					D-DIMERI	0			190	280.5	872					1	0.265716	4		0.937842	4	0.641213
VSH	0	123	23.3821	25.7059	2.31783	18.7937	27.9705	1	105			Within Groups	85747.9	130	659.599								1			235	253	912				D-DIMERI	0	0.371525	46	7.85883e-18	0.304954	46	1.92008e-13
	1	9	22.8889	25.3251	8.4417	3.42229	42.3555	5	85			Total	85750	131								ZILE SPITALIZARE	0			10	14	19					1	0.320396	5	0.102941	0.856527	5	0.216047
	Total	132	23.3485	25.5848	2.22687	18.9432	27.7538	1	105		CRP	Between Groups	937.575	1	937.575	0.888421	0.347529						1			15	22	27				ZILE SPITALIZARE	0	0.130288	135	7.19613e-06	0.95385	135	0.000167616
CRP	0	133	20.8352	33.3585	2.89255	15.1134	26.5569	0.03	117.2			Within Groups	147746	140	1055.33							scor severitate CT	0			1	2	2					1	0.121215	9	.200*	0.940381	9	0.58592
	1	9	10.2889	10.3555	3.45183	2.32896	18.2488	0.9	27			Total	148683	141									1			1	1	1.5				scor severitate CT	0	0.289694	75	2.8191e-17	0.841071	75	1.68509e-07
	Total	142	20.1668	32.473	2.72507	14.7795	25.554	0.03	117.2		FERITINA	Between Groups	399616	1	399616	1.37409	0.243554					IMAGISTICA-RX	0			0	0	1					1	0.296288	7	0.0633804	0.840044	7	0.0994514
FERITINA	0	107	406.334	556.189	53.7689	299.732	512.936	5	3554			Within Groups	3.31538e+07	114	290822								1			0	0	1				IMAGISTICA-RX	0	0.347556	139	1.48392e-47	0.709492	139	3.03934e-15
	1	9	186.933	213.019	71.0064	23.1922	350.674	24.5	550			Total	3.35534e+07	115								NR. TESTE	0			3	4	7					1	0.414174	9	7.31751e-05	0.617278	9	0.000152591
	Total	116	389.311	540.156	50.1522	289.969	488.653	5	3554		LDH	Between Groups	27036.5	1	27036.5	0.235604	0.62821						1			4.5	6	10.5				NR. TESTE	0	0.22319	127	3.96391e-17	0.88643	127	2.10498e-08
LDH	0	124	370.911	348.105	31.2608	309.032	432.79	2.19	3028			Within Groups	1.50328e+07	131	114754							initiere trat de la debut simptome	0			3	5	8					1	0.203301	7	.200*	0.877423	7	0.215255
	1	9	314.148	126.483	42.1611	216.924	411.371	7.33	435			Total	1.50598e+07	132									1			5	5	8				initiere trat de la debut simptome	0	0.241473	82	6.91908e-13	0.706179	82	1.61302e-11
	Total	133	367.07	337.771	29.2885	309.135	425.006	2.19	3028		Procalcitonina	Between Groups	0.179422	1	0.179422	0.225482	0.636882					Nr.tratamente	0			1	2	3					1	0.28901	5	0.199963	0.84574	5	0.181424
Procalcitonina	0	50	0.3976	0.918803	0.129938	0.136479	0.658721	0.04	5.7			Within Groups	41.3778	52	0.795727								1			2	2	3				Nr.tratamente	0	0.171921	137	1.11456e-10	0.922696	137	8.70409e-07
	1	4	0.1775	0.0634429	0.0317214	0.0765482	0.278452	0.09	0.24			Total	41.5572	53																			1	0.37482	9	0.000634763	0.636924	9	0.000259361
	Total	54	0.381296	0.885493	0.1205	0.139603	0.622989	0.04	5.7		D-DIMERI	Between Groups	3.3725e+06	1	3.3725e+06	0.192157	0.663054		Independent Samples Test													*. This is a lower bound of the true significance.
D-DIMERI	0	46	1432.12	4368.64	644.121	134.797	2729.45	0.009	28956			Within Groups	8.59985e+08	49	1.75507e+07						Levene's Test for Equality of Variances		t-test for Equality of Means									a. Lilliefors Significance Correction
	1	5	567.36	538.271	240.722	-100.992	1235.71	91.8	1345			Total	8.63358e+08	50							F	Sig.	t	df	Sig. (2-tailed)	Mean Difference	Std. Error Difference	95% Confidence Interval of the Difference
	Total	51	1347.34	4155.38	581.869	178.624	2516.06	0.009	28956		ZILE SPITALIZARE	Between Groups	320.474	1	320.474	6.27728	0.0133587											Lower	Upper
ZILE SPITALIZARE	0	135	14.9481	6.98006	0.600748	13.76	16.1363	1	35			Within Groups	7249.53	142	51.053				LEUCOCITE	Equal variances assumed	3.67994	0.0570363	1.30453	145	0.194118	1.17824	0.903185	-0.606873	2.96335
	1	9	21.1111	9.49269	3.16423	13.8144	28.4078	7	33			Total	7570	143						Equal variances not assumed			2.42948	13.1471	0.0301733	1.17824	0.484974	0.131704	2.22477
	Total	144	15.3333	7.27579	0.606316	14.1348	16.5318	1	35		scor severitate CT	Between Groups	3.35424	1	3.35424	5.89448	0.0174334		NR. TESTE	Equal variances assumed	6.56553	0.0115196	-2.13573	132	0.0345479	-1.99438	0.933816	-3.84156	-0.147195
scor severitate CT	0	75	1.86667	0.759326	0.0876795	1.69196	2.04137	0	3			Within Groups	45.5238	80	0.569048					Equal variances not assumed			-1.36849	6.24596	0.218341	-1.99438	1.45736	-5.52664	1.53789
	1	7	1.14286	0.690066	0.26082	0.504653	1.78106	0	2			Total	48.878	81
	Total	82	1.80488	0.776809	0.0857842	1.63419	1.97556	0	3		IMAGISTICA-RX	Between Groups	0.620698	1	0.620698	0.861119	0.354957
IMAGISTICA-RX	0	139	0.604317	0.864926	0.0733621	0.459257	0.749376	0	4			Within Groups	105.237	146	0.720804
	1	9	0.333333	0.5	0.166667	-0.0510007	0.717667	0	1			Total	105.858	147
	Total	148	0.587838	0.848601	0.0697545	0.449987	0.725689	0	4		NR. TESTE	Between Groups	26.3883	1	26.3883	4.56133	0.0345479
NR. TESTE	0	127	5.29134	2.31664	0.205569	4.88452	5.69815	1	11			Within Groups	763.649	132	5.78522
	1	7	7.28571	3.81725	1.44279	3.75534	10.8161	3	12			Total	790.037	133
	Total	134	5.39552	2.43724	0.210545	4.97907	5.81197	1	12		initiere trat de la debut simptome	Between Groups	10.5346	1	10.5346	0.422741	0.517326
initiere trat de la debut simptome	0	82	6.30488	4.85262	0.535882	5.23864	7.37111	1	35			Within Groups	2118.18	85	24.9197
	1	5	7.8	7.25948	3.24654	-1.21383	16.8138	1	20			Total	2128.71	86
	Total	87	6.3908	4.97519	0.533396	5.33045	7.45116	1	35		Nr.tratamente	Between Groups	0.05555	1	0.05555	0.025607	0.873088
Nr.tratamente	0	137	2.47445	1.49548	0.127768	2.22178	2.72712	0	7			Within Groups	312.383	144	2.16933
	1	9	2.55556	1.01379	0.337931	1.77628	3.33483	2	5			Total	312.438	145
	Total	146	2.47945	1.46791	0.121485	2.23934	2.71956	0	7
Descriptives											ANOVA										Percentiles											Tests of Normality
		N	Mean	Std. Deviation	Std. Error	95% Confidence Interval for Mean		Minimum	Maximum				Sum of Squares	df	Mean Square	F	Sig.				Tratament antibiotice antecedente+prezent			Percentiles								Tratament antibiotice antecedente+prezent		Kolmogorov-Smirnova			Shapiro-Wilk
						Lower Bound	Upper Bound				NLR	Between Groups	176.41	1	176.41	4.80729	0.0300277							5	10	25	50	75	90	95				Statistic	df	Sig.	Statistic	df	Sig.
NLR	0	122	3.58878	5.21596	0.472231	2.65388	4.52369	0.794118	40.7407			Within Groups	5027.4	137	36.6964						Tukey's Hinges	NLR	0			1.66667	2.53456	3.51773			2.53 (1.67; 3.52)	NLR	0	0.331646	122	9.60886e-38	0.380576	122	1.8286e-20
	1	17	7.02725	10.4147	2.52593	1.67252	12.382	0.741935	44.3421			Total	5203.81	138									1			1.80142	2.67123	6.85366			2.67 (1.8; 6.85)		1	0.283909	17	0.00075811	0.570894	17	5.51375e-06
	Total	139	4.00931	6.14075	0.520852	2.97943	5.03919	0.741935	44.3421		PLR	Between Groups	120397	1	120397	10.9353	0.00120499					PLR	0			107.263	146.314	192.241			146.31 (107.26; 192.24)	PLR	0	0.147673	122	7.06418e-07	0.779091	122	2.87534e-12
PLR	0	122	165.021	89.6584	8.11729	148.951	181.091	22.7869	708.889			Within Groups	1.50837e+06	137	11010								1			175.281	229.68	292.727			229.68 (175.28; 292.73)		1	0.291535	17	0.000456557	0.655482	17	3.77669e-05
	1	17	254.849	182.978	44.3788	160.77	348.928	90.7801	902.632			Total	1.62877e+06	138																		a. Lilliefors Significance Correction
	Total	139	176.007	108.64	9.21473	157.787	194.228	22.7869	902.632
Area Under the Curve									Area Under the Curve
Test Result Variable(s):	VARSTA								Test Result Variable(s):	VARSTA
Area	Std. Errora	Asymptotic Sig.b	Asymptotic 95% Confidence Interval						Area	Std. Errora	Asymptotic Sig.b	Asymptotic 95% Confidence Interval
			Lower Bound	Upper Bound								Lower Bound	Upper Bound
0.689847	0.0443934	8.91363e-05	0.602838	0.776857					0.68662	0.0441862	0.000117259	0.600016	0.773223
The test result variable(s): VARSTA has at least one tie between the positive actual state group and the negative actual state group. Statistics may be biased.									The test result variable(s): VARSTA has at least one tie between the positive actual state group and the negative actual state group. Statistics may be biased.
a. Under the nonparametric assumption									a. Under the nonparametric assumption
b. Null hypothesis: true area = 0.5									b. Null hypothesis: true area = 0.5
Coordinates of the Curve
Test Result Variable(s):	VARSTA								Coordinates of the Curve
Positive if Greater Than or Equal Toa	Sensitivity	1 - Specificity							Test Result Variable(s):	VARSTA
18	1	1	1	1.36815					Positive if Greater Than or Equal Toa	Sensitivity	1 - Specificity
19.5	1	0.972222	1.02778	0.0277778					18	1	1	1	1.31436
20.5	1	0.944444	1.05556	0.0555556					19.5	1	0.972222	1.02778	0.0277778
21.5	1	0.916667	1.08333	0.0833333					20.5	1	0.944444	1.05556	0.0555556
22.5	0.985915	0.902778	1.08314	0.0972222					21.5	1	0.916667	1.08333	0.0833333
23.5	0.971831	0.875	1.09683	0.125					22.5	0.985915	0.902778	1.08314	0.0972222
24.5	0.957746	0.875	1.08275	0.125					23.5	0.985915	0.861111	1.1248	0.138889
25.5	0.943662	0.847222	1.09644	0.152778					24.5	0.971831	0.861111	1.11072	0.138889
26.5	0.929577	0.847222	1.08236	0.152778					25.5	0.971831	0.819444	1.15239	0.180556
27.5	0.915493	0.805556	1.10994	0.194444					26.5	0.957746	0.819444	1.1383	0.180556
28.5	0.901408	0.791667	1.10974	0.208333					27.5	0.929577	0.791667	1.13791	0.208333
29.5	0.887324	0.75	1.13732	0.25					28.5	0.929577	0.763889	1.16569	0.236111
30.5	0.873239	0.736111	1.13713	0.263889					29.5	0.901408	0.736111	1.1653	0.263889
31.5	0.859155	0.722222	1.13693	0.277778					30.5	0.873239	0.736111	1.13713	0.263889
32.5	0.84507	0.694444	1.15063	0.305556					31.5	0.859155	0.722222	1.13693	0.277778
33.5	0.802817	0.694444	1.10837	0.305556					32.5	0.859155	0.680556	1.1786	0.319444
34.5	0.788732	0.680556	1.10818	0.319444					33.5	0.816901	0.680556	1.13635	0.319444
35.5	0.788732	0.652778	1.13595	0.347222					34.5	0.802817	0.666667	1.13615	0.333333
36.5	0.760563	0.597222	1.16334	0.402778					35.5	0.802817	0.638889	1.16393	0.361111
37.5	0.760563	0.583333	1.17723	0.416667					36.5	0.760563	0.597222	1.16334	0.402778
38.5	0.760563	0.541667	1.2189	0.458333					37.5	0.760563	0.583333	1.17723	0.416667
39.5	0.760563	0.513889	1.24667	0.486111					38.5	0.760563	0.541667	1.2189	0.458333
40.5	0.746479	0.513889	1.23259	0.486111					39.5	0.760563	0.513889	1.24667	0.486111
41.5	0.71831	0.5	1.21831	0.5					40.5	0.760563	0.5	1.26056	0.5
42.5	0.71831	0.472222	1.24609	0.527778					41.5	0.746479	0.472222	1.27426	0.527778
43.5	0.690141	0.444444	1.2457	0.555556					42.5	0.746479	0.444444	1.30203	0.555556
44.5	0.661972	0.416667	1.24531	0.583333					43.5	0.71831	0.416667	1.30164	0.583333
45.5	0.647887	0.375	1.27289	0.625					44.5	0.676056	0.402778	1.27328	0.597222
46.5	0.619718	0.333333	1.28638	0.666667					45.5	0.647887	0.375	1.27289	0.625
47.5	0.605634	0.333333	1.2723	0.666667					46.5	0.633803	0.319444	1.31436	0.680556
48.5	0.591549	0.305556	1.28599	0.694444					47.5	0.619718	0.319444	1.30027	0.680556
49.5	0.56338	0.291667	1.27171	0.708333					48.5	0.591549	0.305556	1.28599	0.694444
50.5	0.549296	0.25	1.2993	0.75					49.5	0.56338	0.291667	1.27171	0.708333
51.5	0.535211	0.208333	1.32688	0.791667					50.5	0.535211	0.263889	1.27132	0.736111
53	0.507042	0.138889	1.36815	0.861111					51.5	0.507042	0.236111	1.27093	0.763889
54.5	0.464789	0.138889	1.3259	0.861111					53	0.464789	0.180556	1.28423	0.819444
55.5	0.422535	0.125	1.29754	0.875					54.5	0.422535	0.180556	1.24198	0.819444
56.5	0.394366	0.125	1.26937	0.875					55.5	0.380282	0.166667	1.21362	0.833333
57.5	0.380282	0.0972222	1.28306	0.902778					56.5	0.366197	0.152778	1.21342	0.847222
58.5	0.380282	0.0833333	1.29695	0.916667					57.5	0.352113	0.125	1.22711	0.875
59.5	0.323944	0.0833333	1.24061	0.916667					58.5	0.338028	0.125	1.21303	0.875
60.5	0.295775	0.0694444	1.22633	0.930556					59.5	0.295775	0.111111	1.18466	0.888889
62	0.28169	0.0694444	1.21225	0.930556					60.5	0.253521	0.111111	1.14241	0.888889
63.5	0.267606	0.0694444	1.19816	0.930556					62	0.239437	0.111111	1.12833	0.888889
64.5	0.239437	0.0694444	1.16999	0.930556					63.5	0.239437	0.0972222	1.14221	0.902778
65.5	0.225352	0.0694444	1.15591	0.930556					64.5	0.225352	0.0833333	1.14202	0.916667
66.5	0.211268	0.0694444	1.14182	0.930556					65.5	0.211268	0.0833333	1.12793	0.916667
67.5	0.183099	0.0694444	1.11365	0.930556					66.5	0.197183	0.0833333	1.11385	0.916667
68.5	0.169014	0.0555556	1.11346	0.944444					67.5	0.183099	0.0694444	1.11365	0.930556
69.5	0.140845	0.0416667	1.09918	0.958333					68.5	0.183099	0.0416667	1.14143	0.958333
70.5	0.112676	0.0416667	1.07101	0.958333					69.5	0.15493	0.0277778	1.12715	0.972222
72	0.112676	0.0277778	1.0849	0.972222					70.5	0.126761	0.0277778	1.09898	0.972222
75.5	0.0985915	0.0277778	1.07081	0.972222					72	0.126761	0.0138889	1.11287	0.986111
78.5	0.084507	0.0138889	1.07062	0.986111					75.5	0.112676	0.0138889	1.09879	0.986111
80.5	0.028169	0	1.02817	1					78.5	0.084507	0.0138889	1.07062	0.986111
83	0.0140845	0	1.01408	1					80.5	0.0140845	0.0138889	1.0002	0.986111
85	0	0	1	1					83	0.0140845	0	1.01408	1
The test result variable(s): VARSTA has at least one tie between the positive actual state group and the negative actual state group.									85	0	0	1	1
a. The smallest cutoff value is the minimum observed test value minus 1, and the largest cutoff value is the maximum observed test value plus 1. All the other cutoff values are the averages of two consecutive ordered observed test values.									The test result variable(s): VARSTA has at least one tie between the positive actual state group and the negative actual state group.
									a. The smallest cutoff value is the minimum observed test value minus 1, and the largest cutoff value is the maximum observed test value plus 1. All the other cutoff values are the averages of two consecutive ordered observed test values.
									Area Under the Curve											Area Under the Curve
Area Under the Curve									Test Result Variable(s):	NLR										Test Result Variable(s):	NLR
Test Result Variable(s):	NLR								Area	Std. Errora	Asymptotic Sig.b	Asymptotic 95% Confidence Interval								Area	Std. Errora	Asymptotic Sig.b	Asymptotic 95% Confidence Interval
Area	Std. Errora	Asymptotic Sig.b	Asymptotic 95% Confidence Interval									Lower Bound	Upper Bound										Lower Bound	Upper Bound
			Lower Bound	Upper Bound					0.605091	0.0670216	0.133638	0.473731	0.736451							0.572368	0.0753628	0.627207	0.42466	0.720077
0.729978	0.0815734	0.00712946	0.570097	0.889859					a. Under the nonparametric assumption											a. Under the nonparametric assumption
The test result variable(s): NLR has at least one tie between the positive actual state group and the negative actual state group. Statistics may be biased.									b. Null hypothesis: true area = 0.5											b. Null hypothesis: true area = 0.5
a. Under the nonparametric assumption
b. Null hypothesis: true area = 0.5									Coordinates of the Curve											Coordinates of the Curve
									Test Result Variable(s):	NLR										Test Result Variable(s):	NLR
Coordinates of the Curve									Positive if Greater Than or Equal Toa	Sensitivity	1 - Specificity									Positive if Greater Than or Equal Toa	Sensitivity	1 - Specificity
Test Result Variable(s):	NLR								0.0393873	1	1	1	1.25818							0.0393873	1	1
Positive if Greater Than or Equal Toa	Sensitivity	1 - Specificity							1.05816	1	0.96	1.04	0.04							1.05816	0.986842	1
0.0393873	1	1	1	1.43939					1.13927	0.981818	0.96	1.02182	0.04							1.13927	0.973684	1
1.05816	1	0.984848	1.01515	0.0151515					1.28029	0.963636	0.96	1.00364	0.04							1.28029	0.960526	1
1.13927	1	0.969697	1.0303	0.030303					1.36856	0.945455	0.96	0.985455	0.04							1.36856	0.947368	1
1.28029	1	0.954545	1.04545	0.0454545					1.3894	0.945455	0.92	1.02545	0.08							1.3894	0.934211	1
1.36856	1	0.939394	1.06061	0.0606061					1.40519	0.945455	0.88	1.06545	0.12							1.40519	0.921053	1
1.3894	1	0.924242	1.07576	0.0757576					1.4789	0.927273	0.88	1.04727	0.12							1.4789	0.907895	1
1.40519	1	0.909091	1.09091	0.0909091					1.60737	0.909091	0.88	1.02909	0.12							1.60737	0.894737	1
1.4789	1	0.893939	1.10606	0.106061					1.67	0.890909	0.88	1.01091	0.12							1.67	0.881579	1
1.60737	1	0.878788	1.12121	0.121212					1.67692	0.872727	0.88	0.992727	0.12							1.67692	0.868421	1
1.67	1	0.863636	1.13636	0.136364					1.70054	0.872727	0.84	1.03273	0.16							1.70054	0.855263	1
1.67692	1	0.848485	1.15152	0.151515					1.72831	0.854545	0.84	1.01455	0.16							1.72831	0.842105	1
1.70054	1	0.833333	1.16667	0.166667					1.73982	0.836364	0.84	0.996364	0.16							1.73982	0.828947	1
1.72831	0.928571	0.833333	1.09524	0.166667					1.77119	0.818182	0.84	0.978182	0.16							1.77119	0.815789	1
1.73982	0.928571	0.818182	1.11039	0.181818					1.8001	0.818182	0.8	1.01818	0.2							1.8001	0.802632	1
1.77119	0.928571	0.80303	1.12554	0.19697					1.80696	0.8	0.8	1	0.2							1.80696	0.789474	1
1.8001	0.928571	0.787879	1.14069	0.212121					1.82214	0.8	0.76	1.04	0.24							1.82214	0.776316	1
1.80696	0.928571	0.772727	1.15584	0.227273					1.84644	0.8	0.72	1.08	0.28							1.84644	0.763158	1
1.82214	0.928571	0.757576	1.171	0.242424					1.86168	0.781818	0.72	1.06182	0.28							1.86168	0.75	1
1.84644	0.928571	0.742424	1.18615	0.257576					1.89112	0.763636	0.72	1.04364	0.28							1.89112	0.736842	1
1.86168	0.857143	0.742424	1.11472	0.257576					1.92104	0.745455	0.72	1.02545	0.28							1.92104	0.723684	1
1.89112	0.857143	0.727273	1.12987	0.272727					1.92386	0.727273	0.72	1.00727	0.28							1.92386	0.710526	1
1.92104	0.857143	0.712121	1.14502	0.287879					1.95033	0.727273	0.68	1.04727	0.32							1.95033	0.697368	1
1.92386	0.857143	0.69697	1.16017	0.30303					2.00087	0.727273	0.64	1.08727	0.36							2.00087	0.697368	0.75
1.95033	0.857143	0.681818	1.17532	0.318182					2.06937	0.709091	0.64	1.06909	0.36							2.06937	0.684211	0.75
2.00087	0.857143	0.666667	1.19048	0.333333					2.12885	0.690909	0.64	1.05091	0.36							2.12885	0.671053	0.75
2.06937	0.857143	0.651515	1.20563	0.348485					2.16343	0.690909	0.6	1.09091	0.4							2.16343	0.657895	0.75
2.12885	0.785714	0.651515	1.1342	0.348485					2.20169	0.690909	0.56	1.13091	0.44							2.20169	0.644737	0.75
2.16343	0.785714	0.636364	1.14935	0.363636					2.24594	0.690909	0.52	1.17091	0.48							2.24594	0.631579	0.75
2.20169	0.785714	0.621212	1.1645	0.378788					2.31568	0.690909	0.48	1.21091	0.52							2.31568	0.618421	0.75
2.24594	0.785714	0.606061	1.17965	0.393939					2.39897	0.690909	0.44	1.25091	0.56							2.39897	0.618421	0.5
2.31568	0.785714	0.590909	1.19481	0.409091					2.46525	0.672727	0.44	1.23273	0.56							2.46525	0.605263	0.5
2.39897	0.785714	0.575758	1.20996	0.424242					2.51441	0.654545	0.44	1.21455	0.56							2.51441	0.592105	0.5
2.46525	0.785714	0.560606	1.22511	0.439394					2.59475	0.636364	0.44	1.19636	0.56							2.59475	0.578947	0.5
2.51441	0.785714	0.545455	1.24026	0.454545					2.6608	0.636364	0.4	1.23636	0.6							2.6608	0.578947	0.25
2.59475	0.785714	0.530303	1.25541	0.469697					2.66895	0.618182	0.4	1.21818	0.6							2.66895	0.565789	0.25
2.6608	0.785714	0.515152	1.27056	0.484848					2.7468	0.618182	0.36	1.25818	0.64							2.7468	0.552632	0.25
2.66895	0.785714	0.5	1.28571	0.5					2.82533	0.6	0.36	1.24	0.64							2.82533	0.539474	0.25
2.7468	0.785714	0.484848	1.30087	0.515152					2.83874	0.563636	0.36	1.20364	0.64							2.83874	0.513158	0.25
2.82533	0.785714	0.469697	1.31602	0.530303					2.87197	0.545455	0.36	1.18545	0.64							2.87197	0.5	0.25
2.83874	0.714286	0.454545	1.25974	0.545455					2.89942	0.527273	0.36	1.16727	0.64							2.89942	0.486842	0.25
2.87197	0.714286	0.439394	1.27489	0.560606					2.92705	0.527273	0.32	1.20727	0.68							2.92705	0.473684	0.25
2.89942	0.714286	0.424242	1.29004	0.575758					2.95174	0.527273	0.28	1.24727	0.72							2.95174	0.460526	0.25
2.92705	0.714286	0.409091	1.30519	0.590909					2.99655	0.509091	0.28	1.22909	0.72							2.99655	0.447368	0.25
2.95174	0.714286	0.393939	1.32035	0.606061					3.05182	0.490909	0.28	1.21091	0.72							3.05182	0.434211	0.25
2.99655	0.642857	0.393939	1.24892	0.606061					3.07284	0.472727	0.28	1.19273	0.72							3.07284	0.421053	0.25
3.05182	0.642857	0.378788	1.26407	0.621212					3.09742	0.454545	0.28	1.17455	0.72							3.09742	0.407895	0.25
3.07284	0.642857	0.363636	1.27922	0.636364					3.1385	0.436364	0.28	1.15636	0.72							3.1385	0.394737	0.25
3.09742	0.642857	0.348485	1.29437	0.651515					3.16523	0.436364	0.24	1.19636	0.76							3.16523	0.394737	0
3.1385	0.642857	0.333333	1.30952	0.666667					3.18099	0.436364	0.2	1.23636	0.8							3.18099	0.381579	0
3.16523	0.642857	0.318182	1.32468	0.681818					3.29187	0.418182	0.2	1.21818	0.8							3.29187	0.368421	0
3.18099	0.642857	0.30303	1.33983	0.69697					3.39565	0.4	0.2	1.2	0.8							3.39565	0.355263	0
3.29187	0.642857	0.287879	1.35498	0.712121					3.40566	0.381818	0.2	1.18182	0.8							3.40566	0.342105	0
3.39565	0.642857	0.272727	1.37013	0.727273					3.44782	0.363636	0.2	1.16364	0.8							3.44782	0.328947	0
3.40566	0.571429	0.272727	1.2987	0.727273					3.50774	0.345455	0.2	1.14545	0.8							3.50774	0.315789	0
3.44782	0.571429	0.257576	1.31385	0.742424					3.53784	0.327273	0.2	1.12727	0.8							3.53784	0.302632	0
3.50774	0.5	0.257576	1.24242	0.742424					3.62713	0.309091	0.2	1.10909	0.8							3.62713	0.289474	0
3.53784	0.5	0.242424	1.25758	0.757576					3.74671	0.290909	0.2	1.09091	0.8							3.74671	0.276316	0
3.62713	0.5	0.227273	1.27273	0.772727					3.84818	0.290909	0.16	1.13091	0.84							3.84818	0.263158	0
3.74671	0.5	0.212121	1.28788	0.787879					3.92224	0.272727	0.16	1.11273	0.84							3.92224	0.25	0
3.84818	0.5	0.19697	1.30303	0.80303					3.98427	0.254545	0.16	1.09455	0.84							3.98427	0.236842	0
3.92224	0.5	0.181818	1.31818	0.818182					4.05318	0.236364	0.16	1.07636	0.84							4.05318	0.223684	0
3.98427	0.5	0.166667	1.33333	0.833333					4.0937	0.236364	0.12	1.11636	0.88							4.0937	0.210526	0
4.05318	0.5	0.151515	1.34848	0.848485					4.1834	0.218182	0.12	1.09818	0.88							4.1834	0.197368	0
4.0937	0.5	0.136364	1.36364	0.863636					4.2942	0.2	0.12	1.08	0.88							4.2942	0.184211	0
4.1834	0.5	0.121212	1.37879	0.878788					4.36827	0.181818	0.12	1.06182	0.88							4.36827	0.171053	0
4.2942	0.5	0.106061	1.39394	0.893939					4.62692	0.181818	0.08	1.10182	0.92							4.62692	0.157895	0
4.36827	0.5	0.0909091	1.40909	0.909091					5.04287	0.163636	0.08	1.08364	0.92							5.04287	0.144737	0
4.62692	0.5	0.0757576	1.42424	0.924242					5.66085	0.145455	0.08	1.06545	0.92							5.66085	0.131579	0
5.04287	0.5	0.0606061	1.43939	0.939394					6.11109	0.127273	0.08	1.04727	0.92							6.11109	0.118421	0
5.66085	0.428571	0.0606061	1.36797	0.939394					6.49301	0.109091	0.08	1.02909	0.92							6.49301	0.105263	0
6.11109	0.357143	0.0606061	1.29654	0.939394					7.69279	0.109091	0.04	1.06909	0.96							7.69279	0.0921053	0
6.49301	0.357143	0.0454545	1.31169	0.954545					8.75687	0.0909091	0.04	1.05091	0.96							8.75687	0.0789474	0
7.69279	0.357143	0.030303	1.32684	0.969697					12.5588	0.0727273	0.04	1.03273	0.96							12.5588	0.0657895	0
8.75687	0.357143	0.0151515	1.34199	0.984848					17.1512	0.0545455	0.04	1.01455	0.96							17.1512	0.0526316	0
12.5588	0.285714	0.0151515	1.27056	0.984848					28.4027	0.0363636	0.04	0.996364	0.96							28.4027	0.0394737	0
17.1512	0.214286	0.0151515	1.19913	0.984848					64.8032	0.0363636	0	1.03636	1							64.8032	0.0263158	0
28.4027	0.142857	0.0151515	1.12771	0.984848					94.2629	0.0181818	0	1.01818	1							94.2629	0.0131579	0
64.8032	0.142857	0	1.14286	1					98.5581	0	0	1	1							98.5581	0	0
94.2629	0.0714286	0	1.07143	1					a. The smallest cutoff value is the minimum observed test value minus 1, and the largest cutoff value is the maximum observed test value plus 1. All the other cutoff values are the averages of two consecutive ordered observed test values.			1	1							a. The smallest cutoff value is the minimum observed test value minus 1, and the largest cutoff value is the maximum observed test value plus 1. All the other cutoff values are the averages of two consecutive ordered observed test values.
98.5581	0	0	1	1
The test result variable(s): NLR has at least one tie between the positive actual state group and the negative actual state group.			1	1
a. The smallest cutoff value is the minimum observed test value minus 1, and the largest cutoff value is the maximum observed test value plus 1. All the other cutoff values are the averages of two consecutive ordered observed test values.			1	1
									Area Under the Curve
									Test Result Variable(s):	PLR										Area Under the Curve
									Area	Std. Errora	Asymptotic Sig.b	Asymptotic 95% Confidence Interval								Test Result Variable(s):	PLR
												Lower Bound	Upper Bound							Area	Std. Errora	Asymptotic Sig.b	Asymptotic 95% Confidence Interval
Area Under the Curve									0.614545	0.0657074	0.102081	0.485761	0.74333										Lower Bound	Upper Bound
Test Result Variable(s):	PLR								a. Under the nonparametric assumption											0.467105	0.15884	0.825283	0.155784	0.778426
Area	Std. Errora	Asymptotic Sig.b	Asymptotic 95% Confidence Interval						b. Null hypothesis: true area = 0.5											a. Under the nonparametric assumption
			Lower Bound	Upper Bound																b. Null hypothesis: true area = 0.5
0.678571	0.0747518	0.0366828	0.532061	0.825082					Coordinates of the Curve
a. Under the nonparametric assumption									Test Result Variable(s):	PLR										Coordinates of the Curve
b. Null hypothesis: true area = 0.5									Positive if Greater Than or Equal Toa	Sensitivity	1 - Specificity									Test Result Variable(s):	PLR
									85.2144	1	1									Positive if Greater Than or Equal Toa	Sensitivity	1 - Specificity
Coordinates of the Curve									86.4227	1	0.96									85.2144	1	1
Test Result Variable(s):	PLR								88.7056	0.981818	0.96									86.4227	0.986842	1
Positive if Greater Than or Equal Toa	Sensitivity	1 - Specificity							91.5594	0.981818	0.92									88.7056	0.973684	1
85.2144	1	1	1	1.39177					94.8682	0.963636	0.92									91.5594	0.973684	0.75
86.4227	1	0.984848	1.01515	0.0151515					97.4298	0.963636	0.88									94.8682	0.960526	0.75
88.7056	1	0.969697	1.0303	0.030303					99.0782	0.945455	0.88									97.4298	0.947368	0.75
91.5594	1	0.954545	1.04545	0.0454545					101.768	0.927273	0.88									99.0782	0.934211	0.75
94.8682	1	0.939394	1.06061	0.0606061					103.145	0.927273	0.84									101.768	0.921053	0.75
97.4298	1	0.924242	1.07576	0.0757576					103.593	0.909091	0.84									103.145	0.907895	0.75
99.0782	1	0.909091	1.09091	0.0909091					103.97	0.909091	0.8									103.593	0.894737	0.75
101.768	1	0.893939	1.10606	0.106061					108.532	0.909091	0.76									103.97	0.881579	0.75
103.145	1	0.878788	1.12121	0.121212					113.805	0.909091	0.72									108.532	0.868421	0.75
103.593	1	0.863636	1.13636	0.136364					117.797	0.890909	0.72									113.805	0.855263	0.75
103.97	1	0.848485	1.15152	0.151515					120.917	0.890909	0.68									117.797	0.842105	0.75
108.532	1	0.833333	1.16667	0.166667					121.88	0.872727	0.68									120.917	0.828947	0.75
113.805	1	0.818182	1.18182	0.181818					123.151	0.854545	0.68									121.88	0.815789	0.75
117.797	1	0.80303	1.19697	0.19697					127.765	0.836364	0.68									123.151	0.802632	0.75
120.917	1	0.787879	1.21212	0.212121					132.071	0.818182	0.68									127.765	0.789474	0.75
121.88	0.928571	0.787879	1.14069	0.212121					132.35	0.8	0.68									132.071	0.776316	0.75
123.151	0.928571	0.772727	1.15584	0.227273					134.865	0.781818	0.68									132.35	0.763158	0.75
127.765	0.928571	0.757576	1.171	0.242424					139.586	0.781818	0.64									134.865	0.75	0.75
132.071	0.928571	0.742424	1.18615	0.257576					144.047	0.763636	0.64									139.586	0.736842	0.75
132.35	0.928571	0.727273	1.2013	0.272727					146.185	0.745455	0.64									144.047	0.723684	0.75
134.865	0.857143	0.727273	1.12987	0.272727					147.212	0.727273	0.64									146.185	0.710526	0.75
139.586	0.857143	0.712121	1.14502	0.287879					149.197	0.709091	0.64									147.212	0.697368	0.75
144.047	0.857143	0.69697	1.16017	0.30303					150.698	0.690909	0.64									149.197	0.684211	0.75
146.185	0.857143	0.681818	1.17532	0.318182					151.501	0.672727	0.64									150.698	0.671053	0.75
147.212	0.785714	0.681818	1.1039	0.318182					154.799	0.654545	0.64									151.501	0.657895	0.75
149.197	0.785714	0.666667	1.11905	0.333333					159.006	0.636364	0.64									154.799	0.644737	0.75
150.698	0.785714	0.651515	1.1342	0.348485					161.561	0.636364	0.6									159.006	0.631579	0.75
151.501	0.785714	0.636364	1.14935	0.363636					163.836	0.636364	0.56									161.561	0.618421	0.75
154.799	0.785714	0.621212	1.1645	0.378788					165.166	0.636364	0.52									163.836	0.605263	0.75
159.006	0.785714	0.606061	1.17965	0.393939					166.721	0.618182	0.52									165.166	0.592105	0.75
161.561	0.785714	0.590909	1.19481	0.409091					168.834	0.6	0.52									166.721	0.578947	0.75
163.836	0.785714	0.575758	1.20996	0.424242					170.398	0.581818	0.52									168.834	0.565789	0.75
165.166	0.785714	0.560606	1.22511	0.439394					173.167	0.563636	0.52									170.398	0.552632	0.75
166.721	0.785714	0.545455	1.24026	0.454545					179.219	0.563636	0.48									173.167	0.539474	0.75
168.834	0.785714	0.530303	1.25541	0.469697					183.347	0.545455	0.48									179.219	0.526316	0.75
170.398	0.785714	0.515152	1.27056	0.484848					184.966	0.545455	0.44									183.347	0.513158	0.75
173.167	0.785714	0.5	1.28571	0.5					186.618	0.527273	0.44									184.966	0.5	0.75
179.219	0.785714	0.484848	1.30087	0.515152					187.171	0.509091	0.44									186.618	0.486842	0.75
183.347	0.785714	0.469697	1.31602	0.530303					188.235	0.490909	0.44									187.171	0.473684	0.75
184.966	0.785714	0.454545	1.33117	0.545455					189.998	0.472727	0.44									188.235	0.460526	0.75
186.618	0.785714	0.439394	1.34632	0.560606					191.513	0.454545	0.44									189.998	0.447368	0.75
187.171	0.785714	0.424242	1.36147	0.575758					192.121	0.436364	0.44									191.513	0.434211	0.75
188.235	0.785714	0.409091	1.37662	0.590909					192.696	0.436364	0.4									192.121	0.421053	0.75
189.998	0.785714	0.393939	1.39177	0.606061					197.137	0.436364	0.36									192.696	0.421053	0.5
191.513	0.714286	0.393939	1.32035	0.606061					203.013	0.436364	0.32									197.137	0.407895	0.5
192.121	0.642857	0.393939	1.24892	0.606061					204.93	0.418182	0.32									203.013	0.394737	0.5
192.696	0.642857	0.378788	1.26407	0.621212					208.276	0.4	0.32									204.93	0.381579	0.5
197.137	0.642857	0.363636	1.27922	0.636364					212.464	0.4	0.28									208.276	0.368421	0.5
203.013	0.642857	0.348485	1.29437	0.651515					215.362	0.4	0.24									212.464	0.355263	0.5
204.93	0.571429	0.348485	1.22294	0.651515					217.446	0.381818	0.24									215.362	0.342105	0.5
208.276	0.571429	0.333333	1.2381	0.666667					219.319	0.381818	0.2									217.446	0.328947	0.5
212.464	0.571429	0.318182	1.25325	0.681818					224.094	0.381818	0.16									219.319	0.328947	0.25
215.362	0.571429	0.30303	1.2684	0.69697					228.365	0.363636	0.16									224.094	0.315789	0.25
217.446	0.5	0.30303	1.19697	0.69697					230.89	0.363636	0.12									228.365	0.302632	0.25
219.319	0.5	0.287879	1.21212	0.712121					232.588	0.345455	0.12									230.89	0.289474	0.25
224.094	0.5	0.272727	1.22727	0.727273					233.313	0.327273	0.12									232.588	0.276316	0.25
228.365	0.5	0.257576	1.24242	0.742424					235.075	0.327273	0.08									233.313	0.263158	0.25
230.89	0.5	0.242424	1.25758	0.757576					237.504	0.309091	0.08									235.075	0.25	0.25
232.588	0.428571	0.242424	1.18615	0.757576					240.76	0.309091	0.04									237.504	0.236842	0.25
233.313	0.428571	0.227273	1.2013	0.772727					244.67	0.290909	0.04									240.76	0.223684	0.25
235.075	0.428571	0.212121	1.21645	0.787879					247.689	0.272727	0.04									244.67	0.210526	0.25
237.504	0.428571	0.19697	1.2316	0.80303					249.408	0.254545	0.04									247.689	0.197368	0.25
240.76	0.428571	0.181818	1.24675	0.818182					252.739	0.236364	0.04									249.408	0.184211	0.25
244.67	0.357143	0.181818	1.17532	0.818182					256.19	0.218182	0.04									252.739	0.171053	0.25
247.689	0.357143	0.166667	1.19048	0.833333					262.086	0.2	0.04									256.19	0.157895	0.25
249.408	0.357143	0.151515	1.20563	0.848485					267.991	0.2	0									262.086	0.144737	0.25
252.739	0.357143	0.136364	1.22078	0.863636					269.765	0.181818	0									267.991	0.144737	0
256.19	0.285714	0.136364	1.14935	0.863636					277.244	0.163636	0									269.765	0.131579	0
262.086	0.285714	0.121212	1.1645	0.878788					288.03	0.145455	0									277.244	0.118421	0
267.991	0.285714	0.106061	1.17965	0.893939					293.333	0.127273	0									288.03	0.105263	0
269.765	0.285714	0.0909091	1.19481	0.909091					294.819	0.109091	0									293.333	0.0921053	0
277.244	0.285714	0.0757576	1.20996	0.924242					299.292	0.0909091	0									294.819	0.0789474	0
288.03	0.214286	0.0757576	1.13853	0.924242					306.637	0.0727273	0									299.292	0.0657895	0
293.333	0.142857	0.0757576	1.0671	0.924242					313.705	0.0545455	0									306.637	0.0526316	0
294.819	0.0714286	0.0757576	0.995671	0.924242					321.099	0.0363636	0									313.705	0.0394737	0
299.292	0	0.0757576	0.924242	0.924242					383.224	0.0181818	0									321.099	0.0263158	0
306.637	0	0.0606061	0.939394	0.939394					442.27	0	0									383.224	0.0131579	0
313.705	0	0.0454545	0.954545	0.954545					a. The smallest cutoff value is the minimum observed test value minus 1, and the largest cutoff value is the maximum observed test value plus 1. All the other cutoff values are the averages of two consecutive ordered observed test values.											442.27	0	0
321.099	0	0.030303	0.969697	0.969697																a. The smallest cutoff value is the minimum observed test value minus 1, and the largest cutoff value is the maximum observed test value plus 1. All the other cutoff values are the averages of two consecutive ordered observed test values.
383.224	0	0.0151515	0.984848	0.984848
442.27	0	0	1	1
a. The smallest cutoff value is the minimum observed test value minus 1, and the largest cutoff value is the maximum observed test value plus 1. All the other cutoff values are the averages of two consecutive ordered observed test values.			1	1
						Descriptives												ANOVA								Percentiles
						Scor CT		N	Mean	Std. Deviation	Std. Error	95% Confidence Interval for Mean		Minimum	Maximum					Sum of Squares	df	Mean Square	F	Sig.		scor severitate CT			Percentiles								Tests of Normality
												Lower Bound	Upper Bound					VARSTA	Between Groups	867.634	3	289.211	1.14777	0.335195					5	10	25	50	75	90	95		scor severitate CT		Kolmogorov-Smirnova			Shapiro-Wilk				Hypothesis Test Summary
						VARSTA	0	4	42	13.2916	6.6458	20.8501	63.1499	28	59				Within Groups	19654.3	78	251.978				Tukey's Hinges	VARSTA	0			32	40.5	52			40.5 (32; 52)			Statistic	df	Sig.	Statistic	df	Sig.			Null Hypothesis	Test	Sig.
							1	22	48.7727	14.7872	3.15263	42.2165	55.329	19	78				Total	20521.9	81							1			42	50.5	57			50.5 (42; 57)	VARSTA	0	0.174154	4		0.981021	4	0.907984		1	The distribution of LEUCOCITE is the same across categories of scor severitate CT.	Independent-Samples Kruskal-Wallis Test
							2	42	54.3095	15.8983	2.45316	49.3553	59.2638	27	84			IMC	Between Groups	151.659	3	50.553	1.72668	0.169283				2			43	54	67			54 (43; 67)		1	0.0961985	22	.200*	0.979612	22	0.909824		2	The distribution of NEUTROFILE is the same across categories of scor severitate CT.	Independent-Samples Kruskal-Wallis Test
							3	14	50.5714	17.9088	4.78633	40.2312	60.9117	26	79				Within Groups	2078.71	71	29.2777						3			36	47.5	68			47.5 (36; 68)		2	0.0780598	42	.200*	0.969054	42	0.306875		3	The distribution of LIMFOCITE is the same across categories of scor severitate CT.	Independent-Samples Kruskal-Wallis Test
							Total	82	51.5854	15.9172	1.75776	48.088	55.0828	19	84				Total	2230.37	74						IMC	0			21.2694	23.8171	25.9078			23.82 (21.27; 25.91)		3	0.177662	14	.200*	0.923879	14	0.249936		4	The distribution of TROMBOCITI is the same across categories of scor severitate CT.	Independent-Samples Kruskal-Wallis Test
						IMC	0	4	23.5886	2.92526	1.46263	18.9339	28.2434	20.0474	26.6728			LEUCOCITE	Between Groups	52.1952	3	17.3984	3.29141	0.0249124				1			24.2123	27.2817	30.0838			27.28 (24.21; 30.08)	IMC	0	0.202402	4		0.971657	4	0.851715		5	The distribution of NLR is the same across categories of scor severitate CT.	Independent-Samples Kruskal-Wallis Test
							1	21	27.2222	4.64993	1.0147	25.1055	29.3388	19.721	36.5087				Within Groups	412.309	78	5.28601						2			23	27.9267	32			27.93 (23; 32)		1	0.108617	21	.200*	0.972677	21	0.791321		6	The distribution of PLR is the same across categories of scor severitate CT.	Independent-Samples Kruskal-Wallis Test
							2	38	27.9137	6.03828	0.979538	25.929	29.8985	17	41.968				Total	464.504	81							3			25.9592	28.8942	35.4064			28.89 (25.96; 35.41)		2	0.124296	38	0.145077	0.977622	38	0.633046		7	The distribution of VSH is the same across categories of scor severitate CT.	Independent-Samples Kruskal-Wallis Test
							3	12	30.2758	4.9686	1.43431	27.1189	33.4327	24.22	37			NEUTROFILE	Between Groups	1923.39	3	641.131	3.16846	0.0291012			LEUCOCITE	0			4.445	5.225	5.375			5.23 (4.45; 5.38)		3	0.157035	12	.200*	0.886753	12	0.107021		8	The distribution of CRP is the same across categories of scor severitate CT.	Independent-Samples Kruskal-Wallis Test
							Total	75	27.8673	5.49001	0.633931	26.6042	29.1305	17	41.968				Within Groups	15378.4	76	202.348						1			5.09	6.16	8.65			6.16 (5.09; 8.65)	LEUCOCITE	0	0.348947	4		0.764463	4	0.0522642		9	The distribution of FERITINA is the same across categories of scor severitate CT.	Independent-Samples Kruskal-Wallis Test
						LEUCOCITE	0	4	4.91	0.758112	0.379056	3.70368	6.11632	3.79	5.4				Total	17301.8	79							2			4.61	5.52	6.47			5.52 (4.61; 6.47)		1	0.161526	22	0.140271	0.935623	22	0.160643		10	The distribution of LDH is the same across categories of scor severitate CT.	Independent-Samples Kruskal-Wallis Test
							1	22	6.84818	2.06908	0.441129	5.9308	7.76556	3.8	11.09			LIMFOCITE	Between Groups	4.89043	3	1.63014	3.85883	0.0125949				3			4.57	6.575	10.07			6.58 (4.57; 10.07)		2	0.124597	42	0.0993716	0.951194	42	0.0712732		11	The distribution of Procalcitonina is the same across categories of scor severitate CT.	Independent-Samples Kruskal-Wallis Test
							2	42	5.78048	1.85021	0.285494	5.20391	6.35704	2.6	11.1				Within Groups	32.1058	76	0.422445					NEUTROFILE	0			2.85	3.5	3.72			3.5 (2.85; 3.72)		3	0.262522	14	0.0097581	0.842835	14	0.0177785		12	The distribution of D-DIMERI is the same across categories of scor severitate CT.	Independent-Samples Kruskal-Wallis Test
							3	14	7.68143	3.72442	0.995394	5.53101	9.83185	3.71	14.39				Total	36.9962	79							1			3.24	4.05	5.18			4.05 (3.24; 5.18)	NEUTROFILE	0	0.278097	4		0.848777	4	0.222223		13	The distribution of ZILE SPITALIZARE is the same across categories of scor severitate CT.	Independent-Samples Kruskal-Wallis Test
							Total	82	6.34902	2.39471	0.264451	5.82285	6.8752	2.6	14.39			TROMBOCITI	Between Groups	9847.58	3	3282.53	0.232743	0.87331				2			2.88	3.65	4.53			3.65 (2.88; 4.53)		1	0.43087	21	2.30462e-11	0.302668	21	4.78261e-09		14	The distribution of IMAGISTICA-RX is the same across categories of scor severitate CT.	Independent-Samples Kruskal-Wallis Test
						NEUTROFILE	0	4	3.285	0.638409	0.319205	2.26915	4.30085	2.37	3.77				Within Groups	1.10009e+06	78	14103.7						3			3.51	5.01	13.07			5.01 (3.51; 13.07)		2	0.0807874	41	.200*	0.964998	41	0.234418		15	The distribution of NR. TESTE is the same across categories of scor severitate CT.	Independent-Samples Kruskal-Wallis Test
							1	21	7.6081	15.2356	3.32467	0.672954	14.5432	2.81	73.8				Total	1.10993e+06	81						LIMFOCITE	0			1.18	1.305	1.415			1.31 (1.18; 1.42)		3	0.41444	14	3.49435e-07	0.53004	14	1.02947e-05		16	The distribution of initiere trat de la debut simptome is the same across categories of scor severitate CT.	Independent-Samples Kruskal-Wallis Test
							2	41	3.86073	1.42371	0.222347	3.41135	4.31011	1.26	8.34			NLR	Between Groups	2733.12	3	911.04	4.60168	0.00516895				1			1.4	1.64	2.38			1.64 (1.4; 2.38)	LIMFOCITE	0	0.294708	4		0.813789	4	0.129338		17	The distribution of Nr.tratamente is the same across categories of scor severitate CT.	Independent-Samples Kruskal-Wallis Test
							3	14	17.2057	28.6272	7.65094	0.676872	33.7346	2.64	84.6				Within Groups	15046.5	76	197.98						2			1.08	1.35	1.56			1.35 (1.08; 1.56)		1	0.178626	21	0.0788119	0.899716	21	0.0345524		18	The distribution of EOprocente is the same across categories of scor severitate CT.	Independent-Samples Kruskal-Wallis Test
							Total	80	7.151	14.799	1.65458	3.85764	10.4444	1.26	84.6				Total	17779.6	79							3			0.78	0.96	1.67			0.96 (0.78; 1.67)		2	0.134292	41	0.0605872	0.950352	41	0.0719985		19	The distribution of EOdiez is the same across categories of scor severitate CT.	Independent-Samples Kruskal-Wallis Test
						LIMFOCITE	0	4	1.2975	0.136717	0.0683587	1.07995	1.51505	1.16	1.42			PLR	Between Groups	27929.5	3	9309.85	2.00797	0.119931			TROMBOCITI	0			175.5	242	320.5			242 (175.5; 320.5)		3	0.216761	14	0.0735054	0.822419	14	0.00957998		Asymptotic significances are displayed. The significance level is .05.
							1	21	1.91619	0.90854	0.19826	1.50263	2.32975	0.69	4.57				Within Groups	352370	76	4636.44						1			237	269.5	329			269.5 (237; 329)	TROMBOCITI	0	0.200391	4		0.987931	4	0.946646
							2	41	1.41488	0.466905	0.0729184	1.2675	1.56225	0.47	2.82				Total	380299	79							2			174	251.5	303			251.5 (174; 303)		1	0.133543	22	.200*	0.954258	22	0.382525
							3	14	1.26	0.724346	0.19359	0.841775	1.67822	0.55	3.24			VSH	Between Groups	5451.08	3	1817.03	2.53707	0.0636016				3			179	224	291			224 (179; 291)		2	0.189422	42	0.00061023	0.754098	42	5.31987e-07
							Total	80	1.5135	0.684329	0.0765103	1.36121	1.66579	0.47	4.57				Within Groups	50133.5	70	716.192					NLR	0			2.16835	2.50832	2.90936			2.51 (2.17; 2.91)		3	0.185378	14	.200*	0.8677	14	0.0389581
						TROMBOCITI	0	4	248	104.272	52.136	82.0799	413.92	128	380				Total	55584.5	73							1			1.8125	2.22222	3.16667			2.22 (1.81; 3.17)	NLR	0	0.158412	4		0.995029	4	0.981581
							1	22	280.682	81.084	17.2872	244.731	316.632	146	503			CRP	Between Groups	22380.8	3	7460.27	6.59796	0.000500585				2			1.86224	2.84921	3.54737			2.85 (1.86; 3.55)		1	0.401733	21	8.60347e-10	0.357852	21	1.26211e-08
							2	42	263.024	140.883	21.7387	219.122	306.926	112	917				Within Groups	87063.3	77	1130.69						3			2.82828	4.35953	16.1358			4.36 (2.83; 16.14)		2	0.097431	41	.200*	0.873597	41	0.00030111
							3	14	250.071	94.3141	25.2065	195.616	304.527	149	418				Total	109444	80						PLR	0			141.511	204.871	242.553			204.87 (141.51; 242.55)		3	0.363432	14	1.99151e-05	0.55561	14	1.67507e-05
							Total	82	264.817	117.059	12.927	239.096	290.538	112	917			FERITINA	Between Groups	6.10568e+06	3	2.03523e+06	7.04664	0.000316966				1			112.863	164.815	211.594			164.81 (112.86; 211.59)	PLR	0	0.251124	4		0.951563	4	0.725893
						NLR	0	4	2.53886	0.501111	0.250555	1.74148	3.33624	1.975	3.16379				Within Groups	2.1084e+07	73	288822						2			142	171.053	246.226			171.05 (142; 246.23)		1	0.137168	21	.200*	0.920991	21	0.0908281
							1	21	4.3395	7.96822	1.73881	0.712409	7.96659	1.03939	38.6387				Total	2.71897e+07	76							3			191.026	224.745	283.333			224.75 (191.03; 283.33)		2	0.153356	41	0.0164191	0.928022	41	0.0124226
							2	41	2.967	1.41961	0.221705	2.51891	3.41508	1.07692	8.53191			LDH	Between Groups	3.40512e+06	3	1.13504e+06	9.74357	1.92481e-05			VSH	0			3	5	11			5 (3; 11)		3	0.133146	14	.200*	0.925827	14	0.266423
							3	14	18.6784	32.4574	8.67459	-0.0619352	37.4187	1.72059	97.5581				Within Groups	8.0379e+06	69	116491						1			5.5	11	22.5			11 (5.5; 22.5)	VSH	0	0.29228	3		0.923077	3	0.463263
							Total	80	6.05536	15.0019	1.67727	2.71685	9.39388	1.03939	97.5581				Total	1.1443e+07	72							2			14	30	60			30 (14; 60)		1	0.273226	20	0.000394111	0.696243	20	3.50966e-05
						PLR	0	4	192.032	74.4132	37.2066	73.6238	310.44	90.7801	267.606			Procalcitonina	Between Groups	2.66381	3	0.887937	3.2547	0.0338853				3			17.5	29	48.5			29 (17.5; 48.5)		2	0.146238	39	0.0348453	0.89383	39	0.00147522
							1	21	164.476	51.0049	11.1302	141.259	187.694	86.2144	238.406				Within Groups	9.00296	33	0.272817					CRP	0			0.43	1.4	26.1			1.4 (0.43; 26.1)		3	0.174891	12	.200*	0.889008	12	0.11442
							2	41	192.675	76.9022	12.0101	168.402	216.948	86.631	441.27				Total	11.6668	36							1			1.9	2.7	10			2.7 (1.9; 10)	CRP	0	0.426255	4		0.659721	4	0.00354162
							3	14	221.562	60.2366	16.0989	186.782	256.341	120.988	295.699			D-DIMERI	Between Groups	2.58616e+07	3	8.62054e+06	0.397911	0.755274				2			4.3	14.25	55.7			14.25 (4.3; 55.7)		1	0.30867	21	1.35594e-05	0.480924	21	1.36317e-07
							Total	80	190.296	69.3824	7.75718	174.856	205.736	86.2144	441.27				Within Groups	8.01586e+08	37	2.16645e+07						3			12	74.5	96			74.5 (12; 96)		2	0.237055	42	2.69003e-06	0.782237	42	1.89186e-06
						VSH	0	3	7.66667	8.32666	4.8074	-13.0179	28.3512	1	17				Total	8.27448e+08	40						FERITINA	0			18.2	91.25	377.2			91.25 (18.2; 377.2)		3	0.208272	14	0.101357	0.866158	14	0.0370723
							1	20	21.45	24.8923	5.5661	9.80002	33.1	3	85			ZILE SPITALIZARE	Between Groups	160.785	3	53.595	1.24273	0.300087				1			29.6	95.9	309.9			95.9 (29.6; 309.9)	FERITINA	0	0.308682	4		0.79904	4	0.100509
							2	39	37.7692	27.8222	4.45512	28.7503	46.7882	2	91				Within Groups	3320.77	77	43.1269						2			135.3	280.75	537.5			280.75 (135.3; 537.5)		1	0.241724	19	0.00472526	0.776887	19	0.000537689
							3	12	35.5833	28.2954	8.16817	17.6053	53.5614	4	105				Total	3481.56	80							3			290	845.5	1397			845.5 (290; 1397)		2	0.218302	40	4.79611e-05	0.712689	40	1.58218e-07
							Total	74	31.7838	27.5941	3.20774	25.3908	38.1768	1	105			IMAGISTICA-RX	Between Groups	3.91976	3	1.30659	2.21635	0.0928227			LDH	0			200.5	283	332.5			283 (200.5; 332.5)		3	0.156006	14	.200*	0.853022	14	0.0244175
						CRP	0	4	13.265	24.6363	12.3182	-25.9369	52.4669	0.06	50.2				Within Groups	45.9827	78	0.589522						1			203	291	340			291 (203; 340)	LDH	0	0.22656	4		0.956988	4	0.759951
							1	21	9.71619	18.5063	4.03841	1.29221	18.1402	0.47	86.4				Total	49.9024	81							2			274	342	445			342 (274; 445)		1	0.154964	19	.200*	0.933833	19	0.203691
							2	42	30.8043	36.0681	5.56543	19.5647	42.0439	0.29	112.6			initiere trat de la debut simptome	Between Groups	122.568	3	40.8559	1.55182	0.211061				3			472	685	949			685 (472; 949)		2	0.164675	36	0.0147661	0.887455	36	0.00157645
							3	14	60.0143	43.9016	11.7332	34.6662	85.3623	1.8	117.2				Within Groups	1500.68	57	26.3277					Procalcitonina	0			0.09	0.15	0.21			0.15 (0.09; 0.21)		3	0.241632	14	0.026077	0.710154	14	0.000471634
							Total	81	29.5195	36.9872	4.10969	21.341	37.698	0.06	117.2				Total	1623.25	60							1			0.15	0.175	0.21			0.18 (0.15; 0.21)	Procalcitonina	0	0.26025	2
						FERITINA	0	4	197.7	274.337	137.168	-238.831	634.231	11.1	597.2			Nr.tratamente	Between Groups	48.3996	3	16.1332	13.6463	3.16745e-07				2			0.17	0.19	0.24			0.19 (0.17; 0.24)		1	0.2	10	.200*	0.931068	10	0.458478
							1	19	189.121	200.263	45.9434	92.5975	285.645	5.6	536.4				Within Groups	91.0325	77	1.18224						3			0.14	0.315	1.295			0.32 (0.14; 1.3)		2	0.173903	17	0.181856	0.9573	17	0.58141
							2	40	441.717	481.98	76.2077	287.573	595.862	37.9	1995				Total	139.432	80						D-DIMERI	0			110.005	220	227.5			220 (110; 227.5)		3	0.370905	8	0.00180162	0.706218	8	0.00264794
							3	14	1022.82	923.058	246.698	489.863	1555.78	89.6	3554			EOprocente	Between Groups	10.0206	3	3.34019	0.740536	0.531107				1			175	257.5	317			257.5 (175; 317)	D-DIMERI	0	0.364926	3		0.797667	3	0.10894
							Total	77	472.368	598.13	68.1632	336.609	608.126	5.6	3554				Within Groups	347.309	77	4.5105						2			213.5	284	704			284 (213.5; 704)		1	0.403637	10	4.89652e-05	0.580751	10	3.26351e-05
						LDH	0	4	266.5	93.5539	46.777	117.635	415.365	140	360				Total	357.329	80							3			232	872	1456			872 (232; 1456)		2	0.462766	19	4.86715e-12	0.329907	19	2.13849e-08
							1	19	266.589	101.251	23.2285	217.788	315.39	2.19	403			EOdiez	Between Groups	0.0348703	3	0.0116234	0.689491	0.561207			ZILE SPITALIZARE	0			16.5	19	20.5			19 (16.5; 20.5)		3	0.276291	9	0.046155	0.742817	9	0.0044749
							2	36	386.398	207.372	34.562	316.234	456.563	7.33	992				Within Groups	1.29807	77	0.016858						1			8	10	14			10 (8; 14)	ZILE SPITALIZARE	0	0.232178	3		0.979592	3	0.726226
							3	14	871.786	697.358	186.377	469.143	1274.43	283	3028				Total	1.33294	80							2			9	12	18			12 (9; 18)		1	0.223808	22	0.00549174	0.845616	22	0.00284245
							Total	73	441.733	398.661	46.6598	348.719	534.748	2.19	3028													3			11	12	22			12 (11; 22)		2	0.170157	42	0.00365178	0.926672	42	0.0100205
						Procalcitonina	0	2	0.15	0.0848528	0.06	-0.612372	0.912372	0.09	0.21												IMAGISTICA-RX	0			0	0	0			0 (0; 0)		3	0.30607	14	0.000903801	0.844259	14	0.0185781
							1	10	0.18	0.0394405	0.0124722	0.151786	0.208214	0.12	0.24													1			0	0	0			0 (0; 0)	IMAGISTICA-RX	0		4			4
							2	17	0.194118	0.0627554	0.0152204	0.161852	0.226383	0.05	0.29													2			0	0	1			0 (0; 1)		1	0.46258	22	8.2722e-14	0.555585	22	4.56923e-07
							3	8	0.8375	1.12876	0.399078	-0.10617	1.78117	0.1	3.1													3			0	0	2			0 (0; 2)		2	0.445818	42	6.38905e-24	0.582026	42	9.92231e-10
							Total	37	0.327027	0.569278	0.0935887	0.13722	0.516834	0.05	3.1												NR. TESTE	0			3.5	4	6.5			4 (3.5; 6.5)		3	0.399655	14	1.20129e-06	0.683671	14	0.000251592
						D-DIMERI	0	3	151.67	131.556	75.9539	-175.133	478.473	0.009	235													1			3	4	6.5			4 (3; 6.5)	NR. TESTE	0	0.327515	3		0.870968	3	0.298276
							1	10	346.28	359.775	113.771	88.9125	603.647	91.8	1345													2			3.5	6	8			6 (3.5; 8)		1	0.285663	19	0.000253592	0.788343	19	0.00077769
							2	19	2125.39	6590.75	1512.02	-1051.25	5302.03	0.04	28956													3			3	4.5	7			4.5 (3; 7)		2	0.169256	39	0.00648196	0.890676	39	0.00120519
							3	9	1268.9	1520.82	506.939	99.8969	2437.9	94.1	5000												initiere trat de la debut simptome	0			5.5	8	11.5			8 (5.5; 11.5)		3	0.171869	14	.200*	0.947433	14	0.521613
							Total	41	1359.03	4548.21	710.311	-76.5613	2794.62	0.009	28956													1			3	3	6			3 (3; 6)	initiere trat de la debut simptome	0	0.2107	3		0.990826	3	0.816788
						ZILE SPITALIZARE	0	3	18.3333	4.04145	2.33333	8.29381	28.3729	14	22													2			4	6	8			6 (4; 8)		1	0.294205	13	0.00302873	0.857206	13	0.0353973
							1	22	12.5909	5.59472	1.1928	10.1104	15.0715	7	27													3			3	4.5	7.5			4.5 (3; 7.5)		2	0.287043	33	1.98766e-07	0.670004	33	2.36339e-07
							2	42	14.2143	7.09358	1.09456	12.0038	16.4248	2	33												Nr.tratamente	0			2.5	3	3.5			3 (2.5; 3.5)		3	0.167989	12	.200*	0.855788	12	0.0433105
							3	14	16.1429	6.60835	1.76616	12.3273	19.9584	9	29													1			2	3	3			3 (2; 3)	Nr.tratamente	0	0.25	4		0.944664	4	0.682962
							Total	81	14.2593	6.59693	0.732992	12.8006	15.718	2	33													2			2	3	4			3 (2; 4)		1	0.256772	22	0.00057232	0.8498	22	0.00336721
						IMAGISTICA-RX	0	4	0	0	0	0	0	0	0													3			4	4.5	6			4.5 (4; 6)		2	0.231707	41	7.36488e-06	0.911828	41	0.00377578
							1	22	0.272727	0.550482	0.117363	0.0286573	0.516797	0	2												EOprocente	0			0.3	0.95	1.7			0.95 (0.3; 1.7)		3	0.214625	14	0.0798057	0.918105	14	0.2065
							2	42	0.380952	0.696765	0.107513	0.163825	0.59808	0	2													1			0.9	1.5	2.2			1.5 (0.9; 2.2)	EOprocente	0	0.21946	4		0.954277	4	0.74291
							3	14	0.857143	1.23146	0.32912	0.146121	1.56816	0	3													2			0.2	0.65	2			0.65 (0.2; 2)		1	0.116942	21	.200*	0.930489	21	0.140793
							Total	82	0.414634	0.784907	0.0866785	0.242171	0.587097	0	3													3			0	0.7	1.2			0.7 (0; 1.2)		2	0.190046	42	0.000573672	0.847241	42	5.33967e-05
						initiere trat de la debut simptome	0	3	8.66667	6.02771	3.4801	-6.307	23.6403	3	15												EOdiez	0			0.035	0.075	0.11			0.08 (0.04; 0.11)		3	0.39176	14	2.27463e-06	0.476495	14	3.89594e-06
							1	13	4.30769	1.88788	0.523605	3.16686	5.44853	2	8													1			0.06	0.08	0.14			0.08 (0.06; 0.14)	EOdiez	0	0.226178	4		0.945922	4	0.690744
							2	33	7.51515	6.20545	1.08023	5.3148	9.71551	3	35													2			0.01	0.04	0.11			0.04 (0.01; 0.11)		1	0.270135	21	0.000318487	0.602711	21	2.10357e-06
							3	12	5.5	3.72949	1.07661	3.1304	7.8696	1	15													3			0	0.04	0.13			0.04 (0; 0.13)		2	0.237804	42	2.44241e-06	0.693186	42	4.48312e-08
							Total	61	6.4918	5.20136	0.665965	5.15967	7.82393	1	35																					0 (0; 0)		3	0.276741	14	0.00471304	0.628942	14	7.43554e-05
						Nr.tratamente	0	4	3	0.816497	0.408248	1.70077	4.29923	2	4																					0 (0; 0)	*. This is a lower bound of the true significance.
							1	22	2.59091	0.73414	0.156519	2.26541	2.91641	1	4																					0 (0; 0)	a. Lilliefors Significance Correction
							2	41	3	1.09545	0.17108	2.65423	3.34577	0	6
							3	14	4.85714	1.51186	0.404061	3.98422	5.73006	2	7
							Total	81	3.20988	1.32019	0.146688	2.91796	3.50179	0	7
						EOprocente	0	4	1	0.860233	0.430116	-0.368822	2.36882	0.1	2
							1	21	1.67143	1.06402	0.232189	1.18709	2.15577	0.3	4.6
							2	42	1.13571	1.17532	0.181356	0.769459	1.50197	0	4
							3	14	1.99286	4.52182	1.20851	-0.617965	4.60368	0	17.2
							Total	81	1.41605	2.11344	0.234826	0.94873	1.88337	0	17.2
						EOdiez	0	4	0.0725	0.0457347	0.0228674	-0.000274181	0.145274	0.02	0.12
							1	21	0.13	0.145293	0.0317055	0.0638635	0.196136	0.02	0.7
							2	42	0.0819048	0.114811	0.0177158	0.046127	0.117683	0	0.6
							3	14	0.0942857	0.159118	0.0425262	0.00241346	0.186158	0	0.6
							Total	81	0.0960494	0.12908	0.0143422	0.0675074	0.124591	0	0.7
Descriptives											ANOVA								Percentilesa
Simptomatic		N	Mean	Std. Deviation	Std. Error	95% Confidence Interval for Mean		Minimum	Maximum				Sum of Squares	df	Mean Square	F	Sig.		SimptomaticDa1Nu0			Percentiles								Tests of Normalityc
						Lower Bound	Upper Bound				VARSTA	Between Groups	9.89548	1	9.89548	0.0387345	0.844281					5	10	25	50	75	90	95		SimptomaticDa1Nu0		Kolmogorov-Smirnova			Shapiro-Wilk
VARSTA	0=asimptomatic	46	47.0217	15.9101	2.34582	42.297	51.7465	22	84			Within Groups	33466.5	131	255.469				Tukey's Hinges	VARSTA	0			35	47	56			47 (35; 56)			Statistic	df	Sig.	Statistic	df	Sig.				VARSTA	47 (35; 56)		Asimptomatic (n=46)	Simptomatic (n=87)
	1=simptomatic	87	46.4483	16.0216	1.7177	43.0336	49.8629	19	79			Total	33476.4	132							1			33	46	57.5			46 (33; 57.5)	VARSTA	0	0.0728311	46	.200*	0.966833	46	0.210509					46 (33; 57.5)	VARSTA	47 (35; 56)	46 (33; 57.5)	0.844281
	Total	133	46.6466	15.9251	1.38088	43.9151	49.3781	19	84		GREUTATE	Between Groups	1207.93	1	1207.93	4.57751	0.0349845			IMC	0			21.3839	25.3497	27.2817			25.35 (21.38; 27.28)		1	0.0761767	87	.200*	0.971485	87	0.0515084				IMC	25.35 (21.38; 27.28)	Male	15 (32.6)	50 (57.5)	0.006
GREUTATE	0	31	70.9677	14.5361	2.61077	65.6358	76.2996	45	120			Within Groups	24805	94	263.883						1			23.2447	27.0529	31.5067			27.05 (23.24; 31.51)	IMC	0	0.157962	34	0.0310783	0.928516	34	0.0283253					27.05 (23.24; 31.51)	IMC	25.35 (21.38; 27.28)	27.05 (23.24; 31.51)	0.0808352
	1	65	78.5538	16.9862	2.10688	74.3449	82.7628	50	130			Total	26013	95						LEUCOCITE	0			5.23	6.245	8.65			6.25 (5.23; 8.65)		1	0.117992	76	0.0106515	0.965061	76	0.0344343				LEUCOCITE	6.25 (5.23; 8.65)	Greutate	70 (62; 76.5)	77 (69; 90)	0.035
	Total	96	76.1042	16.5475	1.68887	72.7513	79.457	45	130		INALTIME	Between Groups	0.0100629	1	0.0100629	1.24476	0.2674				1			4.64	5.77	6.785			5.77 (4.64; 6.79)	LEUCOCITE	0	0.174825	46	0.00118394	0.90141	46	0.00091491					5.77 (4.64; 6.79)	Rural	19 (41.3)	26 (30.6)	0.218
INALTIME	0	31	1.68226	0.0862829	0.0154969	1.65061	1.71391	1.5	1.88			Within Groups	0.75992	94	0.00808426					NEUTROFILE	0			3	4.1	6.31			4.1 (3; 6.31)		1	0.128345	87	0.00119944	0.907843	87	1.26145e-05				NEUTROFILE	4.1 (3; 6.31)	Exfumator	3 (7)	14 (16.9)	0.268
	1	65	1.70415	0.0915644	0.0113572	1.68147	1.72684	1.5	1.92			Total	0.769983	95							1			2.95	3.77	4.77			3.77 (2.95; 4.77)	NEUTROFILE	0	0.367998	46	1.7815e-17	0.305258	46	1.93329e-13					3.77 (2.95; 4.77)	Fumator	11 (25.6)	16 (19.3)
	Total	96	1.69708	0.0900283	0.00918847	1.67884	1.71532	1.5	1.92		IMC	Between Groups	89.4125	1	89.4125	3.10596	0.0808352			LIMFOCITE	0			1.3	1.755	2.19			1.76 (1.3; 2.19)		1	0.416979	85	4.00351e-42	0.304827	85	3.72999e-18				LIMFOCITE	1.76 (1.3; 2.19)	Alcool Ocazional	2 (4.7)	11 (13.1)	0.184
IMC	0	34	25.4463	5.44925	0.934538	23.545	27.3476	17	38.7397			Within Groups	3109.04	108	28.7874						1			1.17	1.49	1.96			1.49 (1.17; 1.96)	LIMFOCITE	0	0.119441	46	0.0979961	0.957722	46	0.0934649					1.49 (1.17; 1.96)	Alcool Consumator	0 (0)	2 (2.4)
	1	76	27.3973	5.32807	0.611171	26.1798	28.6148	18	41.968			Total	3198.45	109						TROMBOCITI	0			183	257.5	299			257.5 (183; 299)		1	0.124752	85	0.00229952	0.813901	85	5.64243e-09				TROMBOCITI	257.5 (183; 299)	Diabet	0 (0)	10 (11.5)	0.015
	Total	110	26.7942	5.41697	0.516488	25.7706	27.8179	17	41.968		LEUCOCITE	Between Groups	30.1843	1	30.1843	5.81041	0.0173199				1			181.5	240	292.5			240 (181.5; 292.5)	TROMBOCITI	0	0.113505	46	0.172864	0.914824	46	0.00250657					240 (181.5; 292.5)	Boli respiratorii	5 (10.9)	4 (4.6)	0.274
LEUCOCITE	0	46	7.09283	2.48948	0.367054	6.35354	7.83211	3.79	15.05			Within Groups	680.527	131	5.19486					NLR	0			1.83178	2.62992	3.78652			2.63 (1.83; 3.79)		1	0.138213	87	0.000302983	0.78508	87	6.12959e-10				NLR	2.63 (1.83; 3.79)	Hipotiroidism	4 (8.7)	5 (5.7)	0.496
	1	87	6.09126	2.16107	0.231691	5.63068	6.55185	2.59	14.39			Total	710.711	132							1			1.6805	2.53456	3.87324			2.53 (1.68; 3.87)	NLR	0	0.35442	46	3.8427e-16	0.367102	46	8.1883e-13					2.53 (1.68; 3.87)	Boli de ficat	2 (4.3)	9 (10.3)	0.329
	Total	133	6.43767	2.32038	0.201203	6.03967	6.83567	2.59	15.05		NEUTROFILE	Between Groups	26.9388	1	26.9388	0.158917	0.690815			PLR	0			103.738	133.678	201.124			133.68 (103.74; 201.12)		1	0.374055	85	1.43296e-33	0.279598	85	1.87738e-18				PLR	133.68 (103.74; 201.12)	Boala cardio	7 (15.2)	27 (31)	0.047
NEUTROFILE	0	46	6.10891	9.2891	1.3696	3.35039	8.86744	2.33	66			Within Groups	21867.5	129	169.515						1			112.863	165.517	232.099			165.52 (112.86; 232.1)	PLR	0	0.174063	46	0.0012761	0.665236	46	5.62377e-09					165.52 (112.86; 232.1)	Cancer	6 (13)	4 (4.6)	0.094
	1	85	7.05894	14.6322	1.58709	3.90285	10.215	1.26	84.6			Total	21894.4	130						VSH	0			4.5	10	22.5			10 (4.5; 22.5)		1	0.101858	85	0.0294779	0.918123	85	4.70991e-05				VSH	10 (4.5; 22.5)	HTA	6 (13)	23 (26.4)	0.075
	Total	131	6.72534	12.9776	1.13386	4.48214	8.96855	1.26	84.6		LIMFOCITE	Between Groups	1.1312	1	1.1312	1.85105	0.176034				1			6	15.5	32			15.5 (6; 32)	VSH	0	0.273058	43	1.08824e-08	0.723097	43	1.13471e-07					15.5 (6; 32)	LEUCOCITE	6.25 (5.23; 8.65)	5.77 (4.64; 6.79)	0.0173199
LIMFOCITE	0	46	1.81891	0.702068	0.103514	1.61042	2.0274	0.45	3.47			Within Groups	78.8333	129	0.611111					CRP	0			0.235	1.75	11.75			1.75 (0.24; 11.75)		1	0.180698	78	1.21444e-06	0.811165	78	1.34747e-08				CRP	1.75 (0.24; 11.75)	NEUTROFILE	4.1 (3; 6.31)	3.77 (2.95; 4.77)	0.690815
	1	85	1.62424	0.821242	0.0890762	1.4471	1.80137	0.44	6.1			Total	79.9645	130							1			1.5	5.35	43.25			5.35 (1.5; 43.25)	CRP	0	0.312984	44	7.18472e-12	0.526496	44	1.03404e-10					5.35 (1.5; 43.25)	LIMFOCITE	1.76 (1.3; 2.19)	1.49 (1.17; 1.96)	0.176034
	Total	131	1.6926	0.784291	0.0685238	1.55703	1.82816	0.44	6.1		TROMBOCITI	Between Groups	332.084	1	332.084	0.0323823	0.857469			FERITINA	0			47.85	127.7	267.05			127.7 (47.85; 267.05)		1	0.284514	84	1.13881e-18	0.710856	84	1.43458e-11				FERITINA	127.7 (47.85; 267.05)	TROMBOCITI	257.5 (183; 299)	240 (181.5; 292.5)	0.857469
TROMBOCITI	0	46	252.804	78.8068	11.6194	229.402	276.207	124	503			Within Groups	1.34342e+06	131	10255.1						1			93.25	193.9	526			193.9 (93.25; 526)	FERITINA	0	0.24263	27	0.000274757	0.6187	27	3.44473e-07					193.9 (93.25; 526)	NLR	2.63 (1.83; 3.79)	2.53 (1.68; 3.87)	0.414737
	1	87	256.126	111.227	11.9248	232.421	279.832	120	917			Total	1.34375e+06	132						LDH	0			170	232	295.5			232 (170; 295.5)		1	0.232637	76	5.09206e-11	0.660428	76	5.69785e-12				LDH	232 (170; 295.5)	PLR	133.68 (103.74; 201.12)	165.52 (112.86; 232.1)	0.243766
	Total	133	254.977	100.896	8.74876	237.672	272.283	120	917		NLR	Between Groups	100.636	1	100.636	0.669495	0.414737				1			235.5	321.5	467.5			321.5 (235.5; 467.5)	LDH	0	0.149512	44	0.0148971	0.915952	44	0.00349585					321.5 (235.5; 467.5)	VSH	10 (4.5; 22.5)	15.5 (6; 32)	0.535812
NLR	0	46	3.85404	5.89678	0.869432	2.10291	5.60516	0.794118	40.7407			Within Groups	19390.7	129	150.316					Procalcitonina	0			0.05	0.135	0.18			0.14 (0.05; 0.18)		1	0.225332	76	2.6617e-10	0.614569	76	8.06377e-13				Procalcitonina	0.14 (0.05; 0.18)	CRP	1.75 (0.24; 11.75)	5.35 (1.5; 43.25)	0.00256531
	1	85	5.69025	14.5676	1.58008	2.5481	8.8324	0.741935	97.5581			Total	19491.4	130							1			0.15	0.185	0.22			0.19 (0.15; 0.22)	Procalcitonina	0	0.232213	16	0.0210644	0.845827	16	0.0118351					0.19 (0.15; 0.22)	FERITINA	127.7 (47.85; 267.05)	193.9 (93.25; 526)	0.023
	Total	131	5.04547	12.2447	1.06983	2.92895	7.162	0.741935	97.5581		PLR	Between Groups	11555.3	1	11555.3	1.37119	0.243766			D-DIMERI	0			194	235	343			235 (194; 343)		1	0.427628	30	9.50774e-16	0.436863	30	1.22425e-09				D-DIMERI	235 (194; 343)	LDH	232 (170; 295.5)	321.5 (235.5; 467.5)	0.00055249
PLR	0	46	161.599	101.027	14.8956	131.598	191.6	66.8122	708.889			Within Groups	1.08711e+06	129	8427.2						1			170	265	511			265 (170; 511)	D-DIMERI	0	0.367619	9	0.000916735	0.687948	9	0.00102625					265 (170; 511)	Procalcitonina	0.14 (0.05; 0.18)	0.19 (0.15; 0.22)	0.01
	1	85	181.275	86.4523	9.37707	162.628	199.922	22.7869	468.182			Total	1.09866e+06	130						ZILE SPITALIZARE	0			9	14	21.5			14 (9; 21.5)		1	0.289709	33	1.4176e-07	0.532018	33	4.11438e-09				ZILE SPITALIZARE	14 (9; 21.5)	D-DIMERI	235 (194; 343)	265 (170; 511)	0.786
	Total	131	174.366	91.9307	8.03202	158.475	190.256	22.7869	708.889		VSH	Between Groups	254.705	1	254.705	0.385594	0.535812				1			10	14	19			14 (10; 19)	ZILE SPITALIZARE	0	0.144794	44	0.0213276	0.923083	44	0.00604381					14 (10; 19)	ZILE SPITALIZARE	14 (9; 21.5)	14 (10; 19)	0.928158
VSH	0	43	21.9302	26.648	4.06378	13.7292	30.1313	2	95			Within Groups	78605.7	119	660.552					IMAGISTICA-RX	0			0	0	1			0 (0; 1)		1	0.155315	85	2.79175e-05	0.932241	85	0.000242436				IMAGISTICA-RX	0 (0; 1)	Scor CT	1 (1; 2)	2 (1; 2)	0.004
	1	78	24.9615	25.1698	2.84992	19.2866	30.6364	1	105			Total	78860.4	120							1			0	0	1			0 (0; 1)	IMAGISTICA-RX	0	0.339017	46	1.0752e-14	0.641708	46	2.38658e-09					0 (0; 1)	IMAGISTICA-RX	0 (0; 1)	0 (0; 1)	0.637
	Total	121	23.8843	25.6353	2.33048	19.2701	28.4985	1	105		CRP	Between Groups	6729.8	1	6729.8	6.86456	0.0098726			NR. TESTE	0			3	4	6			4 (3; 6)		1	0.352927	86	4.46438e-30	0.729488	86	2.72647e-11				NR. TESTE	4 (3; 6)	NR. TESTE	4 (3; 6)	5 (3; 8)	0.048
CRP	0	44	9.98205	20.3977	3.07507	3.78059	16.1835	0.04	92.5			Within Groups	123527	126	980.369						1			3	5	8			5 (3; 8)	NR. TESTE	0	0.296268	42	4.3504e-10	0.779344	42	1.65344e-06					5 (3; 8)	Nr.tratamente	1 (1; 2)	3 (2; 4)	1.42718e-06
	1	84	25.2486	35.6752	3.89248	17.5066	32.9906	0.03	117.2			Total	130256	127						initiere trat de la debut simptome	1			3	5	8			5 (3; 8)		1	0.193577	82	4.42996e-08	0.910757	82	2.89363e-05				initiere trat de la debut simptome	5 (3; 8)	EOprocente	1.3 (0.85; 2)	1 (0.3; 2.1)	0.650193
	Total	128	20.0007	32.0256	2.83069	14.3993	25.6021	0.03	117.2		FERITINA	Between Groups	948470	1	948470	3.36851	0.0693964			Nr.tratamente	0			1	1	2			1 (1; 2)	initiere trat de la debut simptome	1	0.246743	87	2.48797e-14	0.722519	87	1.57653e-11				Nr.tratamente	1 (1; 2)	EOdiez	0.08 (0.06; 0.19)	0.08 (0.06; 0.19)	0.0514688
FERITINA	0	27	217.141	303.125	58.3364	97.2286	337.053	5.6	1534			Within Groups	2.84385e+07	101	281569						1			2	3	4			3 (2; 4)	Nr.tratamente	0	0.272955	45	4.36116e-09	0.873669	45	0.000158135					3 (2; 4)
	1	76	435.334	589.344	67.6024	300.663	570.005	5	3554			Total	2.9387e+07	102						EOprocente	0			0.85	1.3	2			1.3 (0.85; 2)		1	0.184802	87	8.72922e-08	0.922498	87	6.3687e-05				EOprocente	1.3 (0.85; 2)
	Total	103	378.138	536.757	52.8882	273.234	483.041	5	3554		LDH	Between Groups	806659	1	806659	7.83871	0.00597638				1			0.3	1	2.1			1 (0.3; 2.1)	EOprocente	0	0.192573	39	0.000859524	0.760524	39	1.42036e-06					1 (0.3; 2.1)
LDH	0	44	249.5	89.2195	13.4503	222.375	276.625	136	521			Within Groups	1.2143e+07	118	102907					EOdiez	0			0.06	0.08	0.185			0.08 (0.06; 0.19)		1	0.242313	82	5.56148e-13	0.570261	82	4.00693e-14				EOdiez	0.08 (0.06; 0.19)
	1	76	419.638	396.665	45.5006	328.996	510.28	2.19	3028			Total	1.29497e+07	119							1			0.01	0.07	0.13			0.07 (0.01; 0.13)	EOdiez	0	0.265878	39	1.88166e-07	0.734193	39	4.7624e-07					0.07 (0.01; 0.13)
	Total	120	357.254	329.88	30.1138	297.626	416.883	2.19	3028		Procalcitonina	Between Groups	0.638765	1	0.638765	2.32992	0.134065		a. There are no valid cases for initiere trat de la debut simptome when SimptomaticDa1Nu0 = .000. Statistics cannot be computed for this level.												1	0.220093	82	1.35489e-10	0.699656	82	1.16218e-11
Procalcitonina	0	16	0.12125	0.0667208	0.0166802	0.085697	0.156803	0.04	0.21			Within Groups	12.0629	44	0.274157															*. This is a lower bound of the true significance.
	1	30	0.368667	0.643164	0.117425	0.128505	0.608828	0.04	3.1			Total	12.7017	45																a. Lilliefors Significance Correction
	Total	46	0.282609	0.531281	0.0783331	0.124838	0.44038	0.04	3.1		D-DIMERI	Between Groups	100878	1	100878	0.144564	0.705797													c. There are no valid cases for initiere trat de la debut simptome when SimptomaticDa1Nu0 = .000. Statistics cannot be computed for this level.
D-DIMERI	0	9	435.778	408.465	136.155	121.804	749.752	175	1345			Within Groups	2.79124e+07	40	697811				Independent Samples Test
	1	33	555.217	911.347	158.645	232.067	878.366	0.009	5000			Total	2.80133e+07	41							Levene's Test for Equality of Variances		t-test for Equality of Means
	Total	42	529.623	826.59	127.546	272.039	787.206	0.009	5000		ZILE SPITALIZARE	Between Groups	0.412295	1	0.412295	0.00816159	0.928158				F	Sig.	t	df	Sig. (2-tailed)	Mean Difference	Std. Error Difference	95% Confidence Interval of the Difference
ZILE SPITALIZARE	0	44	15.0455	7.19481	1.08466	12.858	17.2329	5	35			Within Groups	6415.6	127	50.5166													Lower	Upper
	1	85	15.1647	7.06239	0.766023	13.6414	16.688	2	33			Total	6416.02	128					CRP	Equal variances assumed	23.0028	4.48485e-06	-2.62003	126	0.0098726	-15.2665	5.82685	-26.7977	-3.73536
	Total	129	15.124	7.07991	0.623351	13.8906	16.3574	2	35		scor severitate CT	Between Groups	4.59018	1	4.59018	8.15943	0.00559509			Equal variances not assumed			-3.07756	124.972	0.00256531	-15.2665	4.96059	-25.0842	-5.44888
scor severitate CT	0	13	1.23077	0.599145	0.166173	0.86871	1.59283	0	2			Within Groups	40.5044	72	0.562561				LDH	Equal variances assumed	9.17463	0.0030151	-2.79977	118	0.00597638	-170.138	60.7687	-290.477	-49.7998
	1	61	1.88525	0.77671	0.0994475	1.68632	2.08417	0	3			Total	45.0946	73						Equal variances not assumed			-3.58586	87.5147	0.00055249	-170.138	47.447	-264.437	-75.8401
	Total	74	1.77027	0.785961	0.0913661	1.58818	1.95236	0	3		IMAGISTICA-RX	Between Groups	0.0257683	1	0.0257683	0.0336707	0.854695		EOdiez	Equal variances assumed	3.90687	0.050402	1.96736	119	0.0514688	0.0584209	0.0296951	-0.000378415	0.11722
IMAGISTICA-RX	0	46	0.586957	0.956291	0.140997	0.302973	0.87094	0	4			Within Groups	99.4894	130	0.765303					Equal variances not assumed			1.79447	60.1978	0.0777603	0.0584209	0.0325561	-0.00669669	0.123538
	1	86	0.616279	0.828444	0.0893335	0.43866	0.793898	0	3			Total	99.5152	131
	Total	132	0.606061	0.871583	0.0758616	0.455988	0.756133	0	4		NR. TESTE	Between Groups	24.1583	1	24.1583	3.99241	0.0479296
NR. TESTE	0	42	4.7381	2.23126	0.344291	4.04279	5.4334	3	11			Within Groups	738.229	122	6.05106
	1	82	5.67073	2.56787	0.283574	5.10651	6.23495	1	12			Total	762.387	123
	Total	124	5.35484	2.48963	0.223576	4.91228	5.79739	1	12		Nr.tratamente	Between Groups	44.807	1	44.807	25.5568	1.42718e-06
Nr.tratamente	0	45	1.64444	1.00353	0.149597	1.34295	1.94594	0	4			Within Groups	227.92	130	1.75323
	1	87	2.87356	1.46116	0.156653	2.56215	3.18498	0	7			Total	272.727	131
	Total	132	2.45455	1.44287	0.125586	2.20611	2.70298	0	7		EOprocente	Between Groups	0.825252	1	0.825252	0.206702	0.650193
EOprocente	0	39	1.69744	1.5525	0.248599	1.19417	2.2007	0.1	8.6			Within Groups	475.104	119	3.99247
	1	82	1.52073	2.17595	0.240293	1.04262	1.99884	0	17.2			Total	475.93	120
	Total	121	1.57769	1.9915	0.181046	1.21923	1.93614	0	17.2		EOdiez	Between Groups	0.0902047	1	0.0902047	3.87049	0.0514688
EOdiez	0	39	0.165128	0.179574	0.0287548	0.106917	0.223339	0.01	0.7			Within Groups	2.77339	119	0.0233058
	1	82	0.106707	0.138243	0.0152664	0.0763319	0.137083	0	0.7			Total	2.86359	120
	Total	121	0.125537	0.154477	0.0140434	0.0977322	0.153342	0	0.7
Variables in the Equation
		B	S.E.	Wald	df	Sig.	Exp(B)	95% C.I.for EXP(B)
								Lower	Upper
Step 1a	SEX	1.28812	0.491452	6.86994	1	0.00876578	3.62598	1.38389	9.50057
	Boala cardio	0.961144	0.556985	2.97777	1	0.0844157	2.61469	0.877634	7.78979
	LDH	0.00335161	0.00222922	2.26049	1	0.132712	1.00336	0.998983	1.00775
	LEUCOCITE	-0.231197	0.110804	4.35366	1	0.0369295	0.793583	0.638669	0.986072
	CRP	0.00932498	0.013385	0.485355	1	0.486006	1.00937	0.983233	1.0362
	EOdiez	0.0793123	1.60272	0.00244888	1	0.960532	1.08254	0.0467959	25.0427
	Constant	0.11593	0.968661	0.0143234	1	0.904736	1.12292
a. Variable(s) entered on step 1: SEX, Boala cardio, LDH, LEUCOCITE, CRP , EOdiez.
[truncated: 9 more columns]

## Sheet: Sheet3
Variables in the Equation
	B	SE	Wald	df	Sig.	Exp(B)	95.0% CI for Exp(B)
							Lower	Upper
GREUTATE	-0.017625	0.00751754	5.49675	1	0.0190519	0.982529	0.968159	0.997113
Boli de ficat	0.979586	0.493192	3.94507	1	0.047009	2.66335	1.01303	7.0022
Hipotiroidism	-1.5581	0.512509	9.24241	1	0.00236473	0.210536	0.0771042	0.574878
NEUTROFILE	0.0256501	0.00781219	10.7803	1	0.00102584	1.02598	1.01039	1.04181
TROMBOCITI	0.00178208	0.00144532	1.52029	1	0.217576	1.00178	0.99895	1.00463
Trat K	-1.2601	0.403967	9.7301	1	0.00181275	0.283626	0.128496	0.626042
Trat A	-0.0822918	0.328468	0.0627665	1	0.802176	0.921003	0.483804	1.75329
prurit - reactii adv trat Covid	0.248795	0.529103	0.221107	1	0.638198	1.28248	0.454649	3.61763
Percentiles
scor severitate CT			Percentiles
			5	10	25	50	75	90	95
Weighted Average(Definition 1)	GREUTATE	0	60	60	61.25	67.5	75.25
		1	55.25	60.4	69.25	76.5	88.5	103	109.65
		2	50	52.5	65	79	89.25	99.5	113.5
		3	70	70	72.5	82	92.5
Tukey's Hinges	GREUTATE	0			62.5	67.5	73.5			67.5 (62.5; 73.5)	76.5 (69.5; 88)	79 (65; 89)	82 (75; 90)
		1			69.5	76.5	88
		2			65	79	89
		3			75	82	90
Descriptives											ANOVA									Percentiles												Tests of Normality
		N	Mean	Std. Deviation	Std. Error	95% Confidence Interval for Mean		Minimum	Maximum				Sum of Squares	df	Mean Square	F	Sig.			Hipotiroidism			Percentiles									Hipotiroidism		Kolmogorov-Smirnova			Shapiro-Wilk
						Lower Bound	Upper Bound				VARSTA	Between Groups	509.287	1	509.287	1.97639	0.161896						5	10	25	50	75	90	95					Statistic	df	Sig.	Statistic	df	Sig.						VARSTA	46 (33; 57)			VARSTA
VARSTA	0	140	46.4214	16.1406	1.36413	43.7243	49.1186	19	84			Within Groups	37622	146	257.685					Tukey's Hinges	VARSTA	0			33	46	57			46 (33; 57)		VARSTA	0	0.0621806	140	.200*	0.974721	140	0.0106188							53.5 (44.5; 63.5)			Male
	1	8	54.625	14.1919	5.0176	42.7603	66.4897	35	79			Total	38131.3	147								1			44.5	53.5	63.5			53.5 (44.5; 63.5)			1	0.156014	8	.200*	0.969755	8	0.896082						GREUTATE	75 (65; 85.5)			GREUTATE
	Total	148	46.8649	16.1058	1.32389	44.2486	49.4812	19	84		GREUTATE	Between Groups	11.4405	1	11.4405	0.0441602	0.833971				GREUTATE	0			65	75	85.5			75 (65; 85.5)		GREUTATE	0	0.106587	100	0.00702088	0.960752	100	0.00455122							78 (70; 78)			INALTIME
GREUTATE	0	100	76.15	16.2905	1.62905	72.9176	79.3824	45	130			Within Groups	26683.9	103	259.067							1			70	78	78			78 (70; 78)			1	0.231315	5	.200*	0.960751	5	0.813205						INALTIME	1.7 (1.64; 1.75)			IMC
	1	5	74.6	10.139	4.53431	62.0107	87.1893	60	87			Total	26695.4	104							INALTIME	0			1.64	1.7	1.75			1.7 (1.64; 1.75)		INALTIME	0	0.0674031	100	.200*	0.989946	100	0.660259							1.65 (1.62; 1.67)			Rural
	Total	105	76.0762	16.0214	1.56353	72.9756	79.1767	45	130		INALTIME	Between Groups	0.00590019	1	0.00590019	0.756533	0.386438					1			1.62	1.65	1.67			1.65 (1.62; 1.67)			1	0.259763	5	.200*	0.916881	5	0.510021						IMC	25.74 (23; 29.78)			Exfumator
INALTIME	0	100	1.6972	0.088661	0.0088661	1.67961	1.71479	1.5	1.92			Within Groups	0.803296	103	0.00779899						IMC	0			23	25.7371	29.7778			25.74 (23; 29.78)		IMC	0	0.095435	113	0.0131654	0.964836	113	0.00454073							27.56 (26.67; 31.24)			Fumator
	1	5	1.662	0.0791833	0.0354119	1.56368	1.76032	1.58	1.79			Total	0.809196	104								1			26.6728	27.5604	31.245			27.56 (26.67; 31.24)			1	0.212701	6	.200*	0.962008	6	0.835074						LEUCOCITE	5.97 (4.89; 8.16)			ocazional
	Total	105	1.69552	0.0882085	0.00860826	1.67845	1.71259	1.5	1.92		IMC	Between Groups	18.3142	1	18.3142	0.646546	0.422981				LEUCOCITE	0			4.885	5.97	8.155			5.97 (4.89; 8.16)		LEUCOCITE	0	0.147227	139	8.11829e-08	0.89817	139	2.73709e-08							5.52 (4.35; 6.04)			consum alcool
IMC	0	113	26.72	5.34789	0.503087	25.7232	27.7168	17	41.968			Within Groups	3314.16	117	28.3262							1			4.35	5.515	6.04			5.52 (4.35; 6.04)			1	0.146003	8	.200*	0.934809	8	0.560832						NEUTROFILE	4.02 (2.94; 5.5)			diabet
	1	6	28.5128	4.71107	1.92329	23.5689	33.4568	22.0386	36			Total	3332.48	118							NEUTROFILE	0			2.94	4.02	5.5			4.02 (2.94; 5.5)		NEUTROFILE	0	0.372099	137	5.25497e-54	0.315837	137	1.4914e-22							3.4 (2.91; 4.05)			boli respiratorii
	Total	119	26.8104	5.31426	0.487157	25.8457	27.7751	17	41.968		LEUCOCITE	Between Groups	11.6501	1	11.6501	1.6902	0.195638					1			2.91	3.395	4.045			3.4 (2.91; 4.05)			1	0.253266	8	0.139847	0.857477	8	0.113306						LIMFOCITE	1.56 (1.18; 2.04)			boli de ficat
LEUCOCITE	0	139	6.68475	2.67381	0.226789	6.23632	7.13318	2.59	17.88			Within Groups	999.448	145	6.89275						LIMFOCITE	0			1.18	1.56	2.04			1.56 (1.18; 2.04)		LIMFOCITE	0	0.0998115	137	0.001938	0.891764	137	1.50548e-08							1.34 (1.24; 1.64)			boala cardio
	1	8	5.44375	1.35499	0.479061	4.31095	6.57655	3.79	7.95			Total	1011.1	146								1			1.24	1.34	1.635			1.34 (1.24; 1.64)			1	0.188363	8	.200*	0.95953	8	0.805608						TROMBOCITI	248 (181.5; 292.5)			Cancer
	Total	147	6.61721	2.6316	0.217051	6.18824	7.04618	2.59	17.88		NEUTROFILE	Between Groups	74.1677	1	74.1677	0.479968	0.48956				TROMBOCITI	0			181.5	248	292.5			248 (181.5; 292.5)		TROMBOCITI	0	0.121779	139	2.97884e-05	0.821556	139	1.02899e-11							282 (221.5; 320.5)			HTA
NEUTROFILE	0	137	6.80496	12.7438	1.08877	4.65185	8.95808	1.26	84.6			Within Groups	22097.3	143	154.526							1			221.5	282	320.5			282 (221.5; 320.5)			1	0.182661	8	.200*	0.952551	8	0.7369						NLR	2.59 (1.68; 3.79)			LEUCOCITE
	1	8	3.6725	1.21759	0.430485	2.65457	4.69043	2.37	6.31			Total	22171.4	144							NLR	0			1.6805	2.58861	3.78652			2.59 (1.68; 3.79)		NLR	0	0.377296	137	1.38306e-55	0.303351	137	9.9892e-23							2.35 (2.08; 3.62)			NEUTROFILE
	Total	145	6.63214	12.4084	1.03046	4.59535	8.66892	1.26	84.6		LIMFOCITE	Between Groups	0.679945	1	0.679945	1.06738	0.303281					1			2.07808	2.35295	3.61826			2.35 (2.08; 3.62)			1	0.253215	8	0.140006	0.901794	8	0.29987						PLR	148.81 (111.06; 204.9)			LIMFOCITE
LIMFOCITE	0	137	1.69993	0.813083	0.0694664	1.56255	1.8373	0.38	6.1			Within Groups	91.0939	143	0.63702						PLR	0			111.064	148.81	204.902			148.81 (111.06; 204.9)		PLR	0	0.166135	137	6.18761e-10	0.715057	137	5.60112e-15							214.55 (188.42; 235.74)			TROMBOCITI
	1	8	1.4	0.411235	0.145394	1.0562	1.7438	0.69	2.08			Total	91.7738	144								1			188.422	214.547	235.741			214.55 (188.42; 235.74)			1	0.246569	8	0.165597	0.823482	8	0.0507598						VSH	12 (5; 30)			NLR
	Total	145	1.68338	0.798322	0.0662971	1.55234	1.81442	0.38	6.1		TROMBOCITI	Between Groups	2459.27	1	2459.27	0.248311	0.619022				VSH	0			5	12	30			12 (5; 30)		VSH	0	0.219511	124	3.90419e-16	0.772972	124	1.43551e-12							16.5 (8; 30)			PLR
TROMBOCITI	0	139	252.719	100.597	8.53251	235.848	269.591	112	917			Within Groups	1.43608e+06	145	9904							1			8	16.5	30			16.5 (8; 30)			1	0.267186	8	0.0967009	0.730889	8	0.00500956						CRP	3.2 (0.9; 18.6)			EOprocente
	1	8	270.75	75.1755	26.5786	207.902	333.598	146	372			Total	1.43854e+06	146							CRP	0			0.9	3.2	18.6			3.2 (0.9; 18.6)		CRP	0	0.294859	134	1.70312e-32	0.651271	134	2.17303e-16							8.2 (2.35; 20.85)			EOdiez
	Total	147	253.701	99.2623	8.18702	237.52	269.881	112	917		NLR	Between Groups	49.1614	1	49.1614	0.33059	0.566215					1			2.35	8.2	20.85			8.2 (2.35; 20.85)			1	0.279802	8	0.0649779	0.857667	8	0.113804						FERITINA	193.05 (84.65; 509.6)			VSH
NLR	0	137	5.35926	12.5018	1.0681	3.24702	7.47149	0.741935	97.5581			Within Groups	21265.2	143	148.708						FERITINA	0			84.65	193.05	509.6			193.05 (84.65; 509.6)		FERITINA	0	0.236152	108	2.55496e-16	0.656223	108	1.51585e-14							94.25 (25.35; 386.4)			CRP
	1	8	2.80896	1.13935	0.402822	1.85644	3.76148	1.51923	4.85385			Total	21314.4	144								1			25.35	94.25	386.4			94.25 (25.35; 386.4)			1	0.244399	8	0.175459	0.766291	8	0.0123444						LDH	286 (190; 385)			FERITINA
	Total	145	5.21855	12.1662	1.01035	3.22152	7.21558	0.741935	97.5581		PLR	Between Groups	5089.82	1	5089.82	0.440199	0.508095				LDH	0			190	286	385			286 (190; 385)		LDH	0	0.245538	125	1.33421e-20	0.594174	125	4.93366e-17							334.5 (293; 404)			LDH
PLR	0	137	176.054	109.647	9.36776	157.529	194.579	22.7869	902.632			Within Groups	1.65344e+06	143	11562.5							1			293	334.5	404			334.5 (293; 404)			1	0.309875	8	0.0228573	0.783698	8	0.0191053						Procalcitonina	0.18 (0.13; 0.23)			Procalcitonina
	1	8	202.003	51.2577	18.1224	159.151	244.856	88.9423	249.664			Total	1.65853e+06	144							Procalcitonina	0			0.13	0.18	0.23			0.18 (0.13; 0.23)		Procalcitonina	0	0.428078	51	1.23244e-26	0.345146	51	9.81449e-14							0.18 (0.14; 0.19)			D-DIMERI
	Total	145	177.486	107.32	8.91244	159.869	195.102	22.7869	902.632		VSH	Between Groups	26.877	1	26.877	0.0407592	0.840319					1			0.135	0.18	0.19			0.18 (0.14; 0.19)			1	0.321431	3		0.881068	3	0.327548						D-DIMERI	277 (188; 719)			scor severitate CT
VSH	0	124	23.2339	25.6544	2.30383	18.6736	27.7942	1	105			Within Groups	85723.1	130	659.408						D-DIMERI	0			188	277	719			277 (188; 719)		D-DIMERI	0	0.372777	47	2.39129e-18	0.301758	47	1.27889e-13							582.5 (244; 1128.5)			IMAGISTICA-RX
	1	8	25.125	26.1066	9.23007	3.29935	46.9506	7	85			Total	85750	131								1			244	582.5	1128.5			582.5 (244; 1128.5)			1	0.288623	4		0.868728	4	0.292723						ZILE SPITALIZARE	14 (10; 19)			initiere trat de la debut simptome
	Total	132	23.3485	25.5848	2.22687	18.9432	27.7538	1	105		CRP	Between Groups	660.879	1	660.879	0.625061	0.43051				ZILE SPITALIZARE	0			10	14	19			14 (10; 19)		ZILE SPITALIZARE	0	0.128797	136	8.97681e-06	0.955414	136	0.00021231							23.5 (12; 30)			antibiotice
CRP	0	134	20.6939	33.2731	2.87435	15.0085	26.3792	0.03	117.2			Within Groups	148023	140	1057.3							1			12	23.5	30			23.5 (12; 30)			1	0.14964	8	.200*	0.915011	8	0.390702						scor severitate CT	2 (1; 2)			altele
	1	8	11.3375	10.5473	3.72903	2.51974	20.1553	0.9	27			Total	148683	141							scor severitate CT	0			1	2	2			2 (1; 2)		scor severitate CT	0	0.28597	76	4.86061e-17	0.84321	76	1.7044e-07							1 (1; 2)			Tratament CX
	Total	142	20.1668	32.473	2.72507	14.7795	25.554	0.03	117.2		FERITINA	Between Groups	313462	1	313462	1.07505	0.302001					1			1	1	2			1 (1; 2)			1	0.254278	6	.200*	0.866262	6	0.211705						IMAGISTICA-RX	0 (0; 1)			Tratament A
FERITINA	0	108	403.459	554.39	53.3462	297.707	509.212	5	3554			Within Groups	3.32399e+07	114	291578						IMAGISTICA-RX	0			0	0	1			0 (0; 1)		IMAGISTICA-RX	0	0.349326	140	2.05425e-48	0.70737	140	2.33472e-15							0 (0; 1)			Tratament H
	1	8	198.312	224.784	79.4731	10.3884	386.237	24.5	550			Total	3.35534e+07	115								1			0	0	1			0 (0; 1)			1	0.390642	8	0.000702283	0.641202	8	0.000479057						NR. TESTE	4 (3; 7)			Tratament K
	Total	116	389.311	540.156	50.1522	289.969	488.653	5	3554		LDH	Between Groups	24732.7	1	24732.7	0.215495	0.643265				NR. TESTE	0			3	4	7			4 (3; 7)		NR. TESTE	0	0.22319	127	3.96391e-17	0.88643	127	2.10498e-08							6 (4.5; 10.5)			Fraxi
LDH	0	125	370.52	346.726	31.0121	309.138	431.902	2.19	3028			Within Groups	1.50351e+07	131	114772							1			4.5	6	10.5			6 (4.5; 10.5)			1	0.203301	7	.200*	0.877423	7	0.215255						initiere trat de la debut simptome	5 (3; 8)			prurit reactie adv
	1	8	313.166	135.18	47.7933	200.153	426.179	7.33	435			Total	1.50598e+07	132							initiere trat de la debut simptome	0			3	5	8			5 (3; 8)		initiere trat de la debut simptome	0	0.240972	83	5.4468e-13	0.704651	83	1.24755e-11							6.5 (3; 14)			cefalee reactie adv
	Total	133	367.07	337.771	29.2885	309.135	425.006	2.19	3028		Procalcitonina	Between Groups	0.16028	1	0.16028	0.201333	0.655512					1			3	6.5	14			6.5 (3; 14)			1	0.274354	4		0.914393	4	0.505986						Nr.tratamente	2 (1; 3)			diaree reactie adv
Procalcitonina	0	51	0.39451	0.909836	0.127403	0.138614	0.650405	0.04	5.7			Within Groups	41.3969	52	0.796095						Nr.tratamente	0			1	2	3			2 (1; 3)		Nr.tratamente	0	0.174722	138	3.91669e-11	0.922183	138	7.46517e-07							2 (2; 3)			altele - reactii adverse
	1	3	0.156667	0.0585947	0.0338296	0.0111095	0.302224	0.09	0.2			Total	41.5572	53								1			2	2	3			2 (2; 3)			1	0.347155	8	0.00517736	0.675604	8	0.00118969						EOprocente	1.05 (0.3; 2)			Nr.tratamente
	Total	54	0.381296	0.885493	0.1205	0.139603	0.622989	0.04	5.7		D-DIMERI	Between Groups	1.89695e+06	1	1.89695e+06	0.107899	0.743949				EOprocente	0			0.3	1.05	2			1.05 (0.3; 2)		EOprocente	0	0.220945	126	1.24658e-16	0.61426	126	1.09627e-16							2.2 (1.35; 2.55)			ZILE SPITALIZARE
D-DIMERI	0	47	1403.61	4325.32	630.912	133.645	2673.57	0.009	28956			Within Groups	8.61461e+08	49	1.75808e+07							1			1.35	2.2	2.55			2.2 (1.35; 2.55)			1	0.162497	8	.200*	0.97322	8	0.922005						EOdiez	0.07 (0.02; 0.14)			NR. TESTE
	1	4	686.25	540.446	270.223	-173.721	1546.22	235	1345			Total	8.63358e+08	50							EOdiez	0			0.02	0.07	0.14			0.07 (0.02; 0.14)		EOdiez	0	0.236551	126	3.33667e-19	0.714057	126	2.37548e-14							0.11 (0.08; 0.17)
	Total	51	1347.34	4155.38	581.869	178.624	2516.06	0.009	28956		ZILE SPITALIZARE	Between Groups	309.191	1	309.191	6.04687	0.015133					1			0.08	0.11	0.165			0.11 (0.08; 0.17)			1	0.169798	8	.200*	0.962204	8	0.830816
ZILE SPITALIZARE	0	136	14.9779	6.96283	0.597058	13.7971	16.1587	1	35			Within Groups	7260.81	142	51.1325																	*. This is a lower bound of the true significance.
	1	8	21.375	10.1128	3.5754	12.9205	29.8295	7	33			Total	7570	143																		a. Lilliefors Significance Correction
	Total	144	15.3333	7.27579	0.606316	14.1348	16.5318	1	35		IMAGISTICA-RX	Between Groups	0.383108	1	0.383108	0.530304	0.467646
IMAGISTICA-RX	0	140	0.6	0.863321	0.072964	0.455737	0.744263	0	4			Within Groups	105.475	146	0.722432
	1	8	0.375	0.517549	0.182981	-0.0576819	0.807682	0	1			Total	105.858	147
	Total	148	0.587838	0.848601	0.0697545	0.449987	0.725689	0	4		NR. TESTE	Between Groups	26.3883	1	26.3883	4.56133	0.0345479
NR. TESTE	0	127	5.29134	2.31664	0.205569	4.88452	5.69815	1	11			Within Groups	763.649	132	5.78522
	1	7	7.28571	3.81725	1.44279	3.75534	10.8161	3	12			Total	790.037	133
	Total	134	5.39552	2.43724	0.210545	4.97907	5.81197	1	12		initiere trat de la debut simptome	Between Groups	18.6524	1	18.6524	0.751379	0.38848
initiere trat de la debut simptome	0	83	6.28916	4.82506	0.529619	5.23558	7.34274	1	35			Within Groups	2110.06	85	24.8242
	1	4	8.5	8.18535	4.09268	-4.52472	21.5247	1	20			Total	2128.71	86
	Total	87	6.3908	4.97519	0.533396	5.33045	7.45116	1	35		Nr.tratamente	Between Groups	0.179298	1	0.179298	0.0826844	0.774105
Nr.tratamente	0	138	2.47101	1.49056	0.126885	2.22011	2.72192	0	7			Within Groups	312.259	144	2.16847
	1	8	2.625	1.06066	0.375	1.73827	3.51173	2	5			Total	312.438	145
	Total	146	2.47945	1.46791	0.121485	2.23934	2.71956	0	7		EOprocente	Between Groups	1.86124	1	1.86124	0.50012	0.480694
EOprocente	0	126	1.51508	1.97018	0.175518	1.16771	1.86245	0	17.2			Within Groups	491.25	132	3.72159
	1	8	2.0125	0.929574	0.328654	1.23536	2.78964	0.5	3.4			Total	493.111	133
	Total	134	1.54478	1.92551	0.166339	1.21576	1.87379	0	17.2		EOdiez	Between Groups	0.000220709	1	0.000220709	0.0097504	0.921491
EOdiez	0	126	0.121667	0.15396	0.0137158	0.0945214	0.148812	0	0.7			Within Groups	2.98794	132	0.0226359
	1	8	0.11625	0.0597465	0.0211236	0.0663007	0.166199	0.02	0.2			Total	2.98816	133
	Total	134	0.121343	0.149891	0.0129486	0.0957314	0.146955	0	0.7		scor severitate CT	Between Groups	2.63682	1	2.63682	4.56185	0.0357495
scor severitate CT	0	76	1.85526	0.760771	0.0872664	1.68142	2.02911	0	3			Within Groups	46.2412	80	0.578015
	1	6	1.16667	0.752773	0.307318	0.37668	1.95665	0	2			Total	48.878	81
	Total	82	1.80488	0.776809	0.0857842	1.63419	1.97556	0	3
[truncated: 3 more columns]
